# Supplementary material for: The oral-gut axis: Salivary and fecal microbiome dysbiosis in patients with inflammatory bowel disease
Source: Front Cell Infect Microbiol. 2022 Oct 7;12:1010853. doi: 10.3389/fcimb.2022.1010853 (PMC9585322; doi:10.3389/fcimb.2022.1010853)
Supplement: Supplementary file 1 [file Table_1.xlsx]

## Sheet: Sheet1
Table S1. The first 20 BLAST alignment hits show the assignment of specific salivary and fecal OTUs to bacterial taxa using the 16S rRNA sequence database (Bacteria and Archaea)*.
Samples	OTUs	Description	Scientific Name	Max Score	Total Score	Query Cover	E value	Percent identity	Accession Length	Accession
Saliva	OTU_11	Fusobacterium periodonticum strain ATCC 33693 16S ribosomal RNA, partial sequence	Fusobacterium periodonticum	791	791	100 %	0.0	99.09	1381	=HYPERLINK("https://www.ncbi.nlm.nih.gov/nucleotide/NR_117839.1?report=genbank&log$=nucltop&blast_rank=1&RID=GTM1A89Z01R","NR_117839.1")
		Fusobacterium periodonticum strain ATCC 33693 16S ribosomal RNA, partial sequence	Fusobacterium periodonticum	784	784	100 %	0.0	98.86	1428	=HYPERLINK("https://www.ncbi.nlm.nih.gov/nucleotide/NR_117292.1?report=genbank&log$=nucltop&blast_rank=2&RID=GTM1A89Z01R","NR_117292.1")
		Fusobacterium periodonticum strain EK1-15 16S ribosomal RNA, partial sequence	Fusobacterium periodonticum	773	773	100 %	0.0	97.95	1331	=HYPERLINK("https://www.ncbi.nlm.nih.gov/nucleotide/NR_026085.1?report=genbank&log$=nucltop&blast_rank=3&RID=GTM1A89Z01R","NR_026085.1")
		Fusobacterium nucleatum subsp. vincentii ATCC 49256 16S ribosomal RNA, partial sequence	Fusobacterium nucleatum subsp. vincentii ATCC 49256	761	761	100 %	0.0	97.95	1399	=HYPERLINK("https://www.ncbi.nlm.nih.gov/nucleotide/NR_117840.1?report=genbank&log$=nucltop&blast_rank=4&RID=GTM1A89Z01R","NR_117840.1")
		Fusobacterium nucleatum subsp. polymorphum ATCC 10953 16S ribosomal RNA, partial sequence	Fusobacterium nucleatum subsp. polymorphum ATCC 10953	761	761	100 %	0.0	97.95	1428	=HYPERLINK("https://www.ncbi.nlm.nih.gov/nucleotide/NR_117288.1?report=genbank&log$=nucltop&blast_rank=5&RID=GTM1A89Z01R","NR_117288.1")
		Fusobacterium canifelinum strain JCM 17464 16S ribosomal RNA, partial sequence	Fusobacterium canifelinum	761	761	100 %	0.0	97.95	1391	=HYPERLINK("https://www.ncbi.nlm.nih.gov/nucleotide/NR_113317.1?report=genbank&log$=nucltop&blast_rank=6&RID=GTM1A89Z01R","NR_113317.1")
		Fusobacterium canifelinum strain RMA 1036 16S ribosomal RNA, partial sequence	Fusobacterium canifelinum	761	761	100 %	0.0	97.95	1458	=HYPERLINK("https://www.ncbi.nlm.nih.gov/nucleotide/NR_042755.1?report=genbank&log$=nucltop&blast_rank=7&RID=GTM1A89Z01R","NR_042755.1")
		Fusobacterium nucleatum subsp. animalis ATCC 51191 16S ribosomal RNA, partial sequence	Fusobacterium nucleatum subsp. animalis ATCC 51191	758	758	100 %	0.0	97.72	1331	=HYPERLINK("https://www.ncbi.nlm.nih.gov/nucleotide/NR_117843.1?report=genbank&log$=nucltop&blast_rank=8&RID=GTM1A89Z01R","NR_117843.1")
		Fusobacterium nucleatum subsp. animalis strain NCTC 12276 16S ribosomal RNA, partial sequence	Fusobacterium nucleatum subsp. animalis	758	758	100 %	0.0	97.72	1331	=HYPERLINK("https://www.ncbi.nlm.nih.gov/nucleotide/NR_026084.1?report=genbank&log$=nucltop&blast_rank=9&RID=GTM1A89Z01R","NR_026084.1")
		Fusobacterium nucleatum subsp. polymorphum ATCC 10953 16S ribosomal RNA, partial sequence	Fusobacterium nucleatum subsp. polymorphum ATCC 10953	758	758	100 %	0.0	97.72	1442	=HYPERLINK("https://www.ncbi.nlm.nih.gov/nucleotide/NR_041807.1?report=genbank&log$=nucltop&blast_rank=10&RID=GTM1A89Z01R","NR_041807.1")
		Fusobacterium nucleatum subsp. animalis strain JCM 11025 16S ribosomal RNA, partial sequence	Fusobacterium nucleatum subsp. animalis	756	756	100 %	0.0	97.72	1480	=HYPERLINK("https://www.ncbi.nlm.nih.gov/nucleotide/NR_113378.1?report=genbank&log$=nucltop&blast_rank=11&RID=GTM1A89Z01R","NR_113378.1")
		Fusobacterium nucleatum subsp. animalis ATCC 51191 16S ribosomal RNA, partial sequence	Fusobacterium nucleatum subsp. animalis ATCC 51191	756	756	100 %	0.0	97.72	1441	=HYPERLINK("https://www.ncbi.nlm.nih.gov/nucleotide/NR_117291.1?report=genbank&log$=nucltop&blast_rank=12&RID=GTM1A89Z01R","NR_117291.1")
		Fusobacterium nucleatum subsp. vincentii ATCC 49256 16S ribosomal RNA, partial sequence	Fusobacterium nucleatum subsp. vincentii ATCC 49256	756	756	100 %	0.0	97.72	1415	=HYPERLINK("https://www.ncbi.nlm.nih.gov/nucleotide/NR_117289.1?report=genbank&log$=nucltop&blast_rank=13&RID=GTM1A89Z01R","NR_117289.1")
		Fusobacterium nucleatum subsp. nucleatum ATCC 25586 16S ribosomal RNA, partial sequence	Fusobacterium nucleatum subsp. nucleatum ATCC 25586	756	756	100 %	0.0	97.72	1442	=HYPERLINK("https://www.ncbi.nlm.nih.gov/nucleotide/NR_117287.1?report=genbank&log$=nucltop&blast_rank=14&RID=GTM1A89Z01R","NR_117287.1")
		Fusobacterium nucleatum subsp. nucleatum ATCC 25586 16S ribosomal RNA, partial sequence	Fusobacterium nucleatum subsp. nucleatum ATCC 25586	756	756	100 %	0.0	97.72	1502	=HYPERLINK("https://www.ncbi.nlm.nih.gov/nucleotide/NR_074412.1?report=genbank&log$=nucltop&blast_rank=15&RID=GTM1A89Z01R","NR_074412.1")
		Fusobacterium nucleatum subsp. vincentii strain DSM 19507 16S ribosomal RNA, partial sequence	Fusobacterium nucleatum subsp. vincentii	756	756	100 %	0.0	97.72	1431	=HYPERLINK("https://www.ncbi.nlm.nih.gov/nucleotide/NR_115069.1?report=genbank&log$=nucltop&blast_rank=16&RID=GTM1A89Z01R","NR_115069.1")
		Fusobacterium nucleatum subsp. nucleatum ATCC 25586 strain JCM 8532 16S ribosomal RNA, partial sequence	Fusobacterium nucleatum subsp. nucleatum ATCC 25586	756	756	100 %	0.0	97.72	1481	=HYPERLINK("https://www.ncbi.nlm.nih.gov/nucleotide/NR_113198.1?report=genbank&log$=nucltop&blast_rank=17&RID=GTM1A89Z01R","NR_113198.1")
		Fusobacterium nucleatum subsp. polymorphum ATCC 10953 strain JCM 12990 16S ribosomal RNA, partial sequence	Fusobacterium nucleatum subsp. polymorphum ATCC 10953	756	756	100 %	0.0	97.72	1467	=HYPERLINK("https://www.ncbi.nlm.nih.gov/nucleotide/NR_113141.1?report=genbank&log$=nucltop&blast_rank=18&RID=GTM1A89Z01R","NR_113141.1")
		Fusobacterium simiae strain JCM 17465 16S ribosomal RNA, partial sequence	Fusobacterium simiae	756	756	100 %	0.0	97.72	1466	=HYPERLINK("https://www.ncbi.nlm.nih.gov/nucleotide/NR_113318.1?report=genbank&log$=nucltop&blast_rank=19&RID=GTM1A89Z01R","NR_113318.1")
		Fusobacterium nucleatum subsp. nucleatum ATCC 25586 16S ribosomal RNA, partial sequence	Fusobacterium nucleatum subsp. nucleatum ATCC 25586	756	756	100 %	0.0	97.72	1479	=HYPERLINK("https://www.ncbi.nlm.nih.gov/nucleotide/NR_114702.1?report=genbank&log$=nucltop&blast_rank=20&RID=GTM1A89Z01R","NR_114702.1")
Saliva	OTU_14	Prevotella salivae strain EPSA11 16S ribosomal RNA, partial sequence	Prevotella salivae	832	832	98 %	0.0	100.00	1493	=HYPERLINK("https://www.ncbi.nlm.nih.gov/nucleotide/NR_024816.1?report=genbank&log$=nucltop&blast_rank=1&RID=GTM6SHGM013","NR_024816.1")
		Prevotella oulorum strain WPH 179 16S ribosomal RNA, partial sequence	Prevotella oulorum	737	737	98 %	0.0	96.22	1510	=HYPERLINK("https://www.ncbi.nlm.nih.gov/nucleotide/NR_029147.1?report=genbank&log$=nucltop&blast_rank=2&RID=GTM6SHGM013","NR_029147.1")
		Prevotella maculosa strain W1609 16S ribosomal RNA, partial sequence	Prevotella maculosa	732	732	98 %	0.0	96.00	1454	=HYPERLINK("https://www.ncbi.nlm.nih.gov/nucleotide/NR_116050.1?report=genbank&log$=nucltop&blast_rank=3&RID=GTM6SHGM013","NR_116050.1")
		Prevotella oulorum strain JCM 14966 16S ribosomal RNA, partial sequence	Prevotella oulorum	732	732	98 %	0.0	96.00	1491	=HYPERLINK("https://www.ncbi.nlm.nih.gov/nucleotide/NR_113120.1?report=genbank&log$=nucltop&blast_rank=4&RID=GTM6SHGM013","NR_113120.1")
		Prevotella maculosa strain JCM 15638 16S ribosomal RNA, partial sequence	Prevotella maculosa	732	732	98 %	0.0	96.00	1405	=HYPERLINK("https://www.ncbi.nlm.nih.gov/nucleotide/NR_113110.1?report=genbank&log$=nucltop&blast_rank=5&RID=GTM6SHGM013","NR_113110.1")
		Prevotella maculosa strain W1609 16S ribosomal RNA, partial sequence	Prevotella maculosa	732	732	98 %	0.0	96.00	1454	=HYPERLINK("https://www.ncbi.nlm.nih.gov/nucleotide/NR_044270.1?report=genbank&log$=nucltop&blast_rank=6&RID=GTM6SHGM013","NR_044270.1")
		Prevotella oris strain JCM 8540 16S ribosomal RNA, partial sequence	Prevotella oris	721	721	98 %	0.0	95.56	1481	=HYPERLINK("https://www.ncbi.nlm.nih.gov/nucleotide/NR_113119.1?report=genbank&log$=nucltop&blast_rank=7&RID=GTM6SHGM013","NR_113119.1")
		Prevotella oris strain JCM 12252 16S ribosomal RNA, partial sequence	Prevotella oris	721	721	98 %	0.0	95.56	1481	=HYPERLINK("https://www.ncbi.nlm.nih.gov/nucleotide/NR_113118.1?report=genbank&log$=nucltop&blast_rank=8&RID=GTM6SHGM013","NR_113118.1")
		Prevotella oris strain ATCC 33573 16S ribosomal RNA, partial sequence	Prevotella oris	715	715	98 %	0.0	95.11	1480	=HYPERLINK("https://www.ncbi.nlm.nih.gov/nucleotide/NR_044628.1?report=genbank&log$=nucltop&blast_rank=9&RID=GTM6SHGM013","NR_044628.1")
		Prevotella histicola strain JCM 15637 16S ribosomal RNA, partial sequence	Prevotella histicola	688	688	98 %	0.0	94.22	1480	=HYPERLINK("https://www.ncbi.nlm.nih.gov/nucleotide/NR_113105.1?report=genbank&log$=nucltop&blast_rank=10&RID=GTM6SHGM013","NR_113105.1")
		Prevotella histicola strain T05-04 16S ribosomal RNA, partial sequence	Prevotella histicola	688	688	98 %	0.0	94.22	1453	=HYPERLINK("https://www.ncbi.nlm.nih.gov/nucleotide/NR_044407.1?report=genbank&log$=nucltop&blast_rank=11&RID=GTM6SHGM013","NR_044407.1")
		Prevotella scopos JCM 17725 16S ribosomal RNA, partial sequence	Prevotella scopos JCM 17725	676	676	98 %	0.0	93.78	1492	=HYPERLINK("https://www.ncbi.nlm.nih.gov/nucleotide/NR_114305.1?report=genbank&log$=nucltop&blast_rank=12&RID=GTM6SHGM013","NR_114305.1")
		Prevotella paludivivens strain JCM 13650 16S ribosomal RNA, partial sequence	Prevotella paludivivens	676	676	98 %	0.0	93.78	1491	=HYPERLINK("https://www.ncbi.nlm.nih.gov/nucleotide/NR_113122.1?report=genbank&log$=nucltop&blast_rank=13&RID=GTM6SHGM013","NR_113122.1")
		Prevotella scopos JCM 17725 strain W2052 16S ribosomal RNA, partial sequence	Prevotella scopos JCM 17725	676	676	98 %	0.0	93.78	1453	=HYPERLINK("https://www.ncbi.nlm.nih.gov/nucleotide/NR_116726.1?report=genbank&log$=nucltop&blast_rank=14&RID=GTM6SHGM013","NR_116726.1")
		Prevotella jejuni strain CD3:28 16S ribosomal RNA, partial sequence	Prevotella jejuni	676	676	98 %	0.0	93.78	1484	=HYPERLINK("https://www.ncbi.nlm.nih.gov/nucleotide/NR_109628.1?report=genbank&log$=nucltop&blast_rank=15&RID=GTM6SHGM013","NR_109628.1")
		Prevotella melaninogenica ATCC 25845 16S ribosomal RNA, partial sequence	Prevotella melaninogenica ATCC 25845	671	671	98 %	0.0	93.56	1531	=HYPERLINK("https://www.ncbi.nlm.nih.gov/nucleotide/NR_102895.1?report=genbank&log$=nucltop&blast_rank=16&RID=GTM6SHGM013","NR_102895.1")
		Prevotella copri DSM 18205 strain JCM 13464 16S ribosomal RNA, partial sequence	Prevotella copri DSM 18205	671	671	98 %	0.0	93.56	1493	=HYPERLINK("https://www.ncbi.nlm.nih.gov/nucleotide/NR_113411.1?report=genbank&log$=nucltop&blast_rank=17&RID=GTM6SHGM013","NR_113411.1")
		Prevotella melaninogenica ATCC 25845 strain JCM 6325 16S ribosomal RNA, partial sequence	Prevotella melaninogenica ATCC 25845	671	671	98 %	0.0	93.56	1480	=HYPERLINK("https://www.ncbi.nlm.nih.gov/nucleotide/NR_113113.1?report=genbank&log$=nucltop&blast_rank=18&RID=GTM6SHGM013","NR_113113.1")
		Prevotella melaninogenica ATCC 25845 16S ribosomal RNA, partial sequence	Prevotella melaninogenica ATCC 25845	671	671	98 %	0.0	93.56	1506	=HYPERLINK("https://www.ncbi.nlm.nih.gov/nucleotide/NR_042843.1?report=genbank&log$=nucltop&blast_rank=19&RID=GTM6SHGM013","NR_042843.1")
		Prevotella paludivivens strain KB7 16S ribosomal RNA, partial sequence	Prevotella paludivivens	667	667	98 %	0.0	93.54	1418	=HYPERLINK("https://www.ncbi.nlm.nih.gov/nucleotide/NR_040924.1?report=genbank&log$=nucltop&blast_rank=20&RID=GTM6SHGM013","NR_040924.1")
Saliva	OTU_119	Veillonella rogosae strain CF100 16S ribosomal RNA, partial sequence	Veillonella rogosae	833	833	100 %	0.0	99.35	1344	=HYPERLINK("https://www.ncbi.nlm.nih.gov/nucleotide/NR_044091.1?report=genbank&log$=nucltop&blast_rank=1&RID=GTM8U47R01R","NR_044091.1")
		Veillonella tobetsuensis strain JCM 17976 16S ribosomal RNA, partial sequence	Veillonella tobetsuensis	811	811	100 %	0.0	98.48	1520	=HYPERLINK("https://www.ncbi.nlm.nih.gov/nucleotide/NR_113570.1?report=genbank&log$=nucltop&blast_rank=2&RID=GTM8U47R01R","NR_113570.1")
		Veillonella parvula DSM 2008 16S ribosomal RNA, partial sequence	Veillonella parvula DSM 2008	806	806	100 %	0.0	98.26	1551	=HYPERLINK("https://www.ncbi.nlm.nih.gov/nucleotide/NR_074980.1?report=genbank&log$=nucltop&blast_rank=3&RID=GTM8U47R01R","NR_074980.1")
		Veillonella parvula strain JCM 12972 16S ribosomal RNA, partial sequence	Veillonella parvula	806	806	100 %	0.0	98.26	1524	=HYPERLINK("https://www.ncbi.nlm.nih.gov/nucleotide/NR_113031.1?report=genbank&log$=nucltop&blast_rank=4&RID=GTM8U47R01R","NR_113031.1")
		Veillonella parvula DSM 2008 16S ribosomal RNA, partial sequence	Veillonella parvula DSM 2008	806	806	100 %	0.0	98.26	1513	=HYPERLINK("https://www.ncbi.nlm.nih.gov/nucleotide/NR_119168.1?report=genbank&log$=nucltop&blast_rank=5&RID=GTM8U47R01R","NR_119168.1")
		Veillonella parvula DSM 2008 16S ribosomal RNA, partial sequence	Veillonella parvula DSM 2008	802	802	100 %	0.0	98.05	1345	=HYPERLINK("https://www.ncbi.nlm.nih.gov/nucleotide/NR_117759.1?report=genbank&log$=nucltop&blast_rank=6&RID=GTM8U47R01R","NR_117759.1")
		Veillonella denticariosi strain RBV106 16S ribosomal RNA, partial sequence	Veillonella denticariosi	802	802	100 %	0.0	98.05	1497	=HYPERLINK("https://www.ncbi.nlm.nih.gov/nucleotide/NR_044153.1?report=genbank&log$=nucltop&blast_rank=7&RID=GTM8U47R01R","NR_044153.1")
		Veillonella parvula DSM 2008 strain ATCC 10790 16S ribosomal RNA, partial sequence	Veillonella parvula DSM 2008	802	802	100 %	0.0	98.05	1497	=HYPERLINK("https://www.ncbi.nlm.nih.gov/nucleotide/NR_043332.1?report=genbank&log$=nucltop&blast_rank=8&RID=GTM8U47R01R","NR_043332.1")
		Veillonella caviae strain PV1 16S ribosomal RNA, partial sequence	Veillonella caviae	800	800	100 %	0.0	98.05	1402	=HYPERLINK("https://www.ncbi.nlm.nih.gov/nucleotide/NR_025762.1?report=genbank&log$=nucltop&blast_rank=9&RID=GTM8U47R01R","NR_025762.1")
		Veillonella rodentium strain ATCC 17743 16S ribosomal RNA, partial sequence	Veillonella rodentium	795	795	100 %	0.0	97.83	1307	=HYPERLINK("https://www.ncbi.nlm.nih.gov/nucleotide/NR_042940.1?report=genbank&log$=nucltop&blast_rank=10&RID=GTM8U47R01R","NR_042940.1")
		Veillonella atypica strain KON 16S ribosomal RNA, partial sequence	Veillonella atypica	791	791	100 %	0.0	97.61	1513	=HYPERLINK("https://www.ncbi.nlm.nih.gov/nucleotide/NR_119170.1?report=genbank&log$=nucltop&blast_rank=11&RID=GTM8U47R01R","NR_119170.1")
		Veillonella atypica strain KON 16S ribosomal RNA, partial sequence	Veillonella atypica	791	791	100 %	0.0	97.61	1498	=HYPERLINK("https://www.ncbi.nlm.nih.gov/nucleotide/NR_115354.1?report=genbank&log$=nucltop&blast_rank=12&RID=GTM8U47R01R","NR_115354.1")
		Veillonella atypica strain KON 16S ribosomal RNA, partial sequence	Veillonella atypica	789	789	100 %	0.0	97.61	1400	=HYPERLINK("https://www.ncbi.nlm.nih.gov/nucleotide/NR_041880.1?report=genbank&log$=nucltop&blast_rank=13&RID=GTM8U47R01R","NR_041880.1")
		Veillonella dispar strain ATCC 17748 16S ribosomal RNA, partial sequence	Veillonella dispar	789	789	100 %	0.0	97.61	1375	=HYPERLINK("https://www.ncbi.nlm.nih.gov/nucleotide/NR_041879.1?report=genbank&log$=nucltop&blast_rank=14&RID=GTM8U47R01R","NR_041879.1")
		Veillonella dispar strain ATCC 17748 16S ribosomal RNA, partial sequence	Veillonella dispar	789	789	100 %	0.0	97.61	1498	=HYPERLINK("https://www.ncbi.nlm.nih.gov/nucleotide/NR_115355.1?report=genbank&log$=nucltop&blast_rank=15&RID=GTM8U47R01R","NR_115355.1")
		Veillonella dispar strain DSM 20735 16S ribosomal RNA, partial sequence	Veillonella dispar	785	785	100 %	0.0	97.40	1513	=HYPERLINK("https://www.ncbi.nlm.nih.gov/nucleotide/NR_119169.1?report=genbank&log$=nucltop&blast_rank=16&RID=GTM8U47R01R","NR_119169.1")
		Veillonella infantium strain T11011-4 16S ribosomal RNA, partial sequence	Veillonella infantium	765	765	100 %	0.0	96.75	1532	=HYPERLINK("https://www.ncbi.nlm.nih.gov/nucleotide/NR_163639.1?report=genbank&log$=nucltop&blast_rank=17&RID=GTM8U47R01R","NR_163639.1")
		Veillonella magna strain lac18 16S ribosomal RNA, partial sequence	Veillonella magna	717	717	100 %	0.0	94.79	1449	=HYPERLINK("https://www.ncbi.nlm.nih.gov/nucleotide/NR_044400.1?report=genbank&log$=nucltop&blast_rank=18&RID=GTM8U47R01R","NR_044400.1")
		Veillonella montpellierensis strain ADV 281.99 16S ribosomal RNA, partial sequence	Veillonella montpellierensis	706	706	100 %	0.0	94.38	1409	=HYPERLINK("https://www.ncbi.nlm.nih.gov/nucleotide/NR_028839.1?report=genbank&log$=nucltop&blast_rank=19&RID=GTM8U47R01R","NR_028839.1")
		Veillonella criceti strain JCM 6511 16S ribosomal RNA, partial sequence	Veillonella criceti	701	701	100 %	0.0	94.16	1524	=HYPERLINK("https://www.ncbi.nlm.nih.gov/nucleotide/NR_113376.1?report=genbank&log$=nucltop&blast_rank=20&RID=GTM8U47R01R","NR_113376.1")
Saliva	OTU_190	Haemophilus pittmaniae strain HK85 16S ribosomal RNA, partial sequence	Haemophilus pittmaniae	832	832	99 %	0.0	99.56	1468	=HYPERLINK("https://www.ncbi.nlm.nih.gov/nucleotide/NR_025423.1?report=genbank&log$=nucltop&blast_rank=1&RID=GTMCYHXY013","NR_025423.1")
		Haemophilus parainfluenzae ATCC 33392 strain CIP 102513 16S ribosomal RNA, partial sequence	Haemophilus parainfluenzae ATCC 33392	782	782	99 %	0.0	97.59	1505	=HYPERLINK("https://www.ncbi.nlm.nih.gov/nucleotide/NR_116168.1?report=genbank&log$=nucltop&blast_rank=2&RID=GTMCYHXY013","NR_116168.1")
		Haemophilus parainfluenzae ATCC 33392 strain CCUG 12836 16S ribosomal RNA, partial sequence	Haemophilus parainfluenzae ATCC 33392	782	782	99 %	0.0	97.59	1362	=HYPERLINK("https://www.ncbi.nlm.nih.gov/nucleotide/NR_042878.1?report=genbank&log$=nucltop&blast_rank=3&RID=GTMCYHXY013","NR_042878.1")
		Haemophilus parainfluenzae ATCC 33392 16S ribosomal RNA, partial sequence	Haemophilus parainfluenzae ATCC 33392	765	765	99 %	0.0	96.49	1483	=HYPERLINK("https://www.ncbi.nlm.nih.gov/nucleotide/NR_118762.1?report=genbank&log$=nucltop&blast_rank=4&RID=GTMCYHXY013","NR_118762.1")
		Haemophilus sputorum CCUG 13788 16S ribosomal RNA, partial sequence	Haemophilus sputorum CCUG 13788	756	756	99 %	0.0	96.49	1364	=HYPERLINK("https://www.ncbi.nlm.nih.gov/nucleotide/NR_118143.1?report=genbank&log$=nucltop&blast_rank=5&RID=GTMCYHXY013","NR_118143.1")
		Pasteurella caecimuris strain AA-424-CC-1 16S ribosomal RNA, partial sequence	Pasteurella caecimuris	749	749	99 %	0.0	96.27	1423	=HYPERLINK("https://www.ncbi.nlm.nih.gov/nucleotide/NR_144618.1?report=genbank&log$=nucltop&blast_rank=6&RID=GTMCYHXY013","NR_144618.1")
		Mannheimia granulomatis strain ATCC 49244 16S ribosomal RNA, partial sequence	Mannheimia granulomatis	749	749	99 %	0.0	96.28	1362	=HYPERLINK("https://www.ncbi.nlm.nih.gov/nucleotide/NR_115215.1?report=genbank&log$=nucltop&blast_rank=7&RID=GTMCYHXY013","NR_115215.1")
		Rodentibacter heylii strain CNP 160 16S ribosomal RNA, partial sequence	Rodentibacter heylii	749	749	99 %	0.0	96.27	1463	=HYPERLINK("https://www.ncbi.nlm.nih.gov/nucleotide/NR_156997.1?report=genbank&log$=nucltop&blast_rank=8&RID=GTMCYHXY013","NR_156997.1")
		Mannheimia varigena strain 177 16S ribosomal RNA, partial sequence	Mannheimia varigena	749	749	99 %	0.0	96.29	1504	=HYPERLINK("https://www.ncbi.nlm.nih.gov/nucleotide/NR_024897.1?report=genbank&log$=nucltop&blast_rank=9&RID=GTMCYHXY013","NR_024897.1")
		Pasteurella multocida subsp. septica strain PM24 16S ribosomal RNA, partial sequence	Pasteurella multocida subsp. septica	743	743	99 %	0.0	96.06	1468	=HYPERLINK("https://www.ncbi.nlm.nih.gov/nucleotide/NR_115138.1?report=genbank&log$=nucltop&blast_rank=10&RID=GTMCYHXY013","NR_115138.1")
		Pasteurella multocida strain NCTC 10322 16S ribosomal RNA, partial sequence	Pasteurella multocida	743	743	99 %	0.0	96.06	1468	=HYPERLINK("https://www.ncbi.nlm.nih.gov/nucleotide/NR_115137.1?report=genbank&log$=nucltop&blast_rank=11&RID=GTMCYHXY013","NR_115137.1")
		Pasteurella multocida subsp. gallicida strain NCTC 10204 16S ribosomal RNA, partial sequence	Pasteurella multocida subsp. gallicida	743	743	99 %	0.0	96.06	1468	=HYPERLINK("https://www.ncbi.nlm.nih.gov/nucleotide/NR_115136.1?report=genbank&log$=nucltop&blast_rank=12&RID=GTMCYHXY013","NR_115136.1")
		Rodentibacter ratti strain F75 16S ribosomal RNA, partial sequence	Rodentibacter ratti	743	743	99 %	0.0	96.05	1451	=HYPERLINK("https://www.ncbi.nlm.nih.gov/nucleotide/NR_156998.1?report=genbank&log$=nucltop&blast_rank=13&RID=GTMCYHXY013","NR_156998.1")
		Mannheimia granulomatis strain ATCC 49244 16S ribosomal RNA, partial sequence	Mannheimia granulomatis	743	743	99 %	0.0	96.06	1504	=HYPERLINK("https://www.ncbi.nlm.nih.gov/nucleotide/NR_024899.1?report=genbank&log$=nucltop&blast_rank=14&RID=GTMCYHXY013","NR_024899.1")
		Pasteurella multocida subsp. gallicida strain CCUG 17978 16S ribosomal RNA, partial sequence	Pasteurella multocida subsp. gallicida	743	743	99 %	0.0	96.06	1363	=HYPERLINK("https://www.ncbi.nlm.nih.gov/nucleotide/NR_041811.1?report=genbank&log$=nucltop&blast_rank=15&RID=GTMCYHXY013","NR_041811.1")
		Pasteurella multocida subsp. septica strain CCUG 17977 16S ribosomal RNA, partial sequence	Pasteurella multocida subsp. septica	743	743	99 %	0.0	96.06	1364	=HYPERLINK("https://www.ncbi.nlm.nih.gov/nucleotide/NR_041810.1?report=genbank&log$=nucltop&blast_rank=16&RID=GTMCYHXY013","NR_041810.1")
		Aggregatibacter aphrophilus ATCC 33389 strain CIP 70.73 16S ribosomal RNA, partial sequence	Aggregatibacter aphrophilus ATCC 33389	737	737	99 %	0.0	95.85	1506	=HYPERLINK("https://www.ncbi.nlm.nih.gov/nucleotide/NR_116167.1?report=genbank&log$=nucltop&blast_rank=17&RID=GTMCYHXY013","NR_116167.1")
		Pasteurella oralis strain P683 16S ribosomal RNA, partial sequence	Pasteurella oralis	737	737	99 %	0.0	95.83	1363	=HYPERLINK("https://www.ncbi.nlm.nih.gov/nucleotide/NR_118436.1?report=genbank&log$=nucltop&blast_rank=18&RID=GTMCYHXY013","NR_118436.1")
		Aggregatibacter aphrophilus ATCC 33389 strain CCUG 3715 16S ribosomal RNA, partial sequence	Aggregatibacter aphrophilus ATCC 33389	737	737	99 %	0.0	95.85	1362	=HYPERLINK("https://www.ncbi.nlm.nih.gov/nucleotide/NR_042876.1?report=genbank&log$=nucltop&blast_rank=19&RID=GTMCYHXY013","NR_042876.1")
		Pasteurella multocida strain CCUG 17976 16S ribosomal RNA, partial sequence	Pasteurella multocida	737	737	99 %	0.0	95.84	1364	=HYPERLINK("https://www.ncbi.nlm.nih.gov/nucleotide/NR_041809.1?report=genbank&log$=nucltop&blast_rank=20&RID=GTMCYHXY013","NR_041809.1")
Feces	OTU_3	[Eubacterium] rectale ATCC 33656 16S ribosomal RNA, partial sequence	[Eubacterium] rectale ATCC 33656	789	789	100 %	0.0	99.31	1521	=HYPERLINK("https://www.ncbi.nlm.nih.gov/nucleotide/NR_074634.1?report=genbank&log$=nucltop&blast_rank=1&RID=GTN08K4Z01R","NR_074634.1")
		Roseburia faecis strain M72/1 16S ribosomal RNA, partial sequence	Roseburia faecis	761	761	100 %	0.0	98.17	1456	=HYPERLINK("https://www.ncbi.nlm.nih.gov/nucleotide/NR_042832.1?report=genbank&log$=nucltop&blast_rank=2&RID=GTN08K4Z01R","NR_042832.1")
		Agathobacter ruminis strain JK623 16S ribosomal RNA, partial sequence	Agathobacter ruminis	752	752	100 %	0.0	97.72	1434	=HYPERLINK("https://www.ncbi.nlm.nih.gov/nucleotide/NR_148619.1?report=genbank&log$=nucltop&blast_rank=3&RID=GTN08K4Z01R","NR_148619.1")
		Roseburia intestinalis strain DSM 14610 16S ribosomal RNA, partial sequence	Roseburia intestinalis	741	741	100 %	0.0	97.26	1329	=HYPERLINK("https://www.ncbi.nlm.nih.gov/nucleotide/NR_117758.1?report=genbank&log$=nucltop&blast_rank=4&RID=GTN08K4Z01R","NR_117758.1")
		Roseburia intestinalis L1-82 16S ribosomal RNA, partial sequence	Roseburia intestinalis L1-82	741	741	100 %	0.0	97.26	1482	=HYPERLINK("https://www.ncbi.nlm.nih.gov/nucleotide/NR_027557.1?report=genbank&log$=nucltop&blast_rank=5&RID=GTN08K4Z01R","NR_027557.1")
		Roseburia hominis A2-183 16S ribosomal RNA, partial sequence	Roseburia hominis A2-183	739	739	100 %	0.0	97.25	1535	=HYPERLINK("https://www.ncbi.nlm.nih.gov/nucleotide/NR_074809.1?report=genbank&log$=nucltop&blast_rank=6&RID=GTN08K4Z01R","NR_074809.1")
		Roseburia hominis A2-183 16S ribosomal RNA, partial sequence	Roseburia hominis A2-183	734	734	100 %	0.0	97.03	1485	=HYPERLINK("https://www.ncbi.nlm.nih.gov/nucleotide/NR_042008.1?report=genbank&log$=nucltop&blast_rank=7&RID=GTN08K4Z01R","NR_042008.1")
		Pseudobutyrivibrio ruminis strain DSM 9787 16S ribosomal RNA, partial sequence	Pseudobutyrivibrio ruminis	728	728	100 %	0.0	96.79	1462	=HYPERLINK("https://www.ncbi.nlm.nih.gov/nucleotide/NR_026315.1?report=genbank&log$=nucltop&blast_rank=8&RID=GTN08K4Z01R","NR_026315.1")
		Roseburia inulinivorans DSM 16841 strain A2-194 16S ribosomal RNA, partial sequence	Roseburia inulinivorans DSM 16841	719	719	100 %	0.0	96.36	1454	=HYPERLINK("https://www.ncbi.nlm.nih.gov/nucleotide/NR_042007.1?report=genbank&log$=nucltop&blast_rank=9&RID=GTN08K4Z01R","NR_042007.1")
		Butyribacter intestini strain TF01-11 16S ribosomal RNA, partial sequence	Butyribacter intestini	701	701	100 %	0.0	95.65	1400	=HYPERLINK("https://www.ncbi.nlm.nih.gov/nucleotide/NR_173596.1?report=genbank&log$=nucltop&blast_rank=10&RID=GTN08K4Z01R","NR_173596.1")
		Falcatimonas natans strain WN011 16S ribosomal RNA, partial sequence	Falcatimonas natans	695	695	100 %	0.0	95.42	1484	=HYPERLINK("https://www.ncbi.nlm.nih.gov/nucleotide/NR_152688.1?report=genbank&log$=nucltop&blast_rank=11&RID=GTN08K4Z01R","NR_152688.1")
		[Ruminococcus] faecis JCM 15917 strain Eg2 16S ribosomal RNA, partial sequence	[Ruminococcus] faecis JCM 15917	689	689	100 %	0.0	95.18	1404	=HYPERLINK("https://www.ncbi.nlm.nih.gov/nucleotide/NR_116747.1?report=genbank&log$=nucltop&blast_rank=12&RID=GTN08K4Z01R","NR_116747.1")
		Tyzzerella nexilis DSM 1787 16S ribosomal RNA, partial sequence	Tyzzerella nexilis DSM 1787	689	689	100 %	0.0	95.19	1517	=HYPERLINK("https://www.ncbi.nlm.nih.gov/nucleotide/NR_029248.1?report=genbank&log$=nucltop&blast_rank=13&RID=GTN08K4Z01R","NR_029248.1")
		Mediterraneibacter glycyrrhizinilyticus strain ZM35 16S ribosomal RNA, partial sequence	Mediterraneibacter glycyrrhizinilyticus	684	684	100 %	0.0	94.97	1493	=HYPERLINK("https://www.ncbi.nlm.nih.gov/nucleotide/NR_112553.1?report=genbank&log$=nucltop&blast_rank=14&RID=GTN08K4Z01R","NR_112553.1")
		Eubacterium ramulus ATCC 29099 16S ribosomal RNA, partial sequence	Eubacterium ramulus ATCC 29099	678	678	100 %	0.0	94.04	1474	=HYPERLINK("https://www.ncbi.nlm.nih.gov/nucleotide/NR_118674.1?report=genbank&log$=nucltop&blast_rank=15&RID=GTN08K4Z01R","NR_118674.1")
		Acetivibrio ethanolgignens strain 77-6 16S ribosomal RNA, partial sequence	Acetivibrio ethanolgignens	678	678	100 %	0.0	94.72	1529	=HYPERLINK("https://www.ncbi.nlm.nih.gov/nucleotide/NR_104783.1?report=genbank&log$=nucltop&blast_rank=16&RID=GTN08K4Z01R","NR_104783.1")
		[Ruminococcus] torques strain VPI B2-51 16S ribosomal RNA, partial sequence	[Ruminococcus] torques	675	675	100 %	0.0	94.52	1418	=HYPERLINK("https://www.ncbi.nlm.nih.gov/nucleotide/NR_036777.1?report=genbank&log$=nucltop&blast_rank=17&RID=GTN08K4Z01R","NR_036777.1")
		Pseudobutyrivibrio xylanivorans strain Mz 5 16S ribosomal RNA, partial sequence	Pseudobutyrivibrio xylanivorans	675	675	100 %	0.0	94.74	1442	=HYPERLINK("https://www.ncbi.nlm.nih.gov/nucleotide/NR_025524.1?report=genbank&log$=nucltop&blast_rank=18&RID=GTN08K4Z01R","NR_025524.1")
		Eubacterium oxidoreducens strain G41 16S ribosomal RNA, partial sequence	Eubacterium oxidoreducens	673	673	100 %	0.0	94.52	1521	=HYPERLINK("https://www.ncbi.nlm.nih.gov/nucleotide/NR_104737.1?report=genbank&log$=nucltop&blast_rank=19&RID=GTN08K4Z01R","NR_104737.1")
		Lachnobacterium bovis strain LRC 5382 16S ribosomal RNA, partial sequence	Lachnobacterium bovis	669	669	100 %	0.0	94.29	1453	=HYPERLINK("https://www.ncbi.nlm.nih.gov/nucleotide/NR_025127.1?report=genbank&log$=nucltop&blast_rank=20&RID=GTN08K4Z01R","NR_025127.1")
Feces	OTU_7	Blautia luti strain BInIX 16S ribosomal RNA, partial sequence	Blautia luti	784	784	98 %	0.0	99.54	1308	=HYPERLINK("https://www.ncbi.nlm.nih.gov/nucleotide/NR_041960.1?report=genbank&log$=nucltop&blast_rank=1&RID=GTMFTWXM01R","NR_041960.1")
		Blautia argi strain N6H1-15 16S ribosomal RNA, partial sequence	Blautia argi	739	739	98 %	0.0	97.67	1409	=HYPERLINK("https://www.ncbi.nlm.nih.gov/nucleotide/NR_171444.1?report=genbank&log$=nucltop&blast_rank=2&RID=GTMFTWXM01R","NR_171444.1")
		Blautia argi strain KCTC 15426 16S ribosomal RNA, complete sequence	Blautia argi	739	739	98 %	0.0	97.67	1528	=HYPERLINK("https://www.ncbi.nlm.nih.gov/nucleotide/NR_171392.1?report=genbank&log$=nucltop&blast_rank=3&RID=GTMFTWXM01R","NR_171392.1")
		Blautia argi strain KCTC 15426 16S ribosomal RNA, complete sequence	Blautia argi	739	739	98 %	0.0	97.67	1531	=HYPERLINK("https://www.ncbi.nlm.nih.gov/nucleotide/NR_171390.1?report=genbank&log$=nucltop&blast_rank=4&RID=GTMFTWXM01R","NR_171390.1")
		Blautia stercoris strain GAM6-1 16S ribosomal RNA, partial sequence	Blautia stercoris	739	739	98 %	0.0	97.67	1372	=HYPERLINK("https://www.ncbi.nlm.nih.gov/nucleotide/NR_117867.1?report=genbank&log$=nucltop&blast_rank=5&RID=GTMFTWXM01R","NR_117867.1")
		Blautia hominis strain KB1 16S ribosomal RNA, partial sequence	Blautia hominis	734	734	98 %	0.0	97.44	1454	=HYPERLINK("https://www.ncbi.nlm.nih.gov/nucleotide/NR_163634.1?report=genbank&log$=nucltop&blast_rank=6&RID=GTMFTWXM01R","NR_163634.1")
		Blautia hominis strain KB1 16S ribosomal RNA, partial sequence	Blautia hominis	734	734	98 %	0.0	97.44	1454	=HYPERLINK("https://www.ncbi.nlm.nih.gov/nucleotide/NR_163638.1?report=genbank&log$=nucltop&blast_rank=7&RID=GTMFTWXM01R","NR_163638.1")
		Blautia hominis strain KB1 16S ribosomal RNA, partial sequence	Blautia hominis	734	734	98 %	0.0	97.44	1454	=HYPERLINK("https://www.ncbi.nlm.nih.gov/nucleotide/NR_163637.1?report=genbank&log$=nucltop&blast_rank=8&RID=GTMFTWXM01R","NR_163637.1")
		Blautia hominis strain KB1 16S ribosomal RNA, partial sequence	Blautia hominis	734	734	98 %	0.0	97.44	1454	=HYPERLINK("https://www.ncbi.nlm.nih.gov/nucleotide/NR_163636.1?report=genbank&log$=nucltop&blast_rank=9&RID=GTMFTWXM01R","NR_163636.1")
		Blautia hominis strain KB1 16S ribosomal RNA, partial sequence	Blautia hominis	734	734	98 %	0.0	97.44	1454	=HYPERLINK("https://www.ncbi.nlm.nih.gov/nucleotide/NR_163635.1?report=genbank&log$=nucltop&blast_rank=10&RID=GTMFTWXM01R","NR_163635.1")
		Blautia marasmi strain Marseille-P2377 16S ribosomal RNA, partial sequence	Blautia marasmi	734	734	98 %	0.0	97.44	1496	=HYPERLINK("https://www.ncbi.nlm.nih.gov/nucleotide/NR_147395.1?report=genbank&log$=nucltop&blast_rank=11&RID=GTMFTWXM01R","NR_147395.1")
		Blautia producta ATCC 27340 = DSM 2950 strain JCM 1471 16S ribosomal RNA, partial sequence	Blautia producta ATCC 27340 = DSM 2950	734	734	98 %	0.0	97.44	1493	=HYPERLINK("https://www.ncbi.nlm.nih.gov/nucleotide/NR_113270.1?report=genbank&log$=nucltop&blast_rank=12&RID=GTMFTWXM01R","NR_113270.1")
		Blautia coccoides strain JCM 1395 16S ribosomal RNA, partial sequence	Blautia coccoides	734	734	98 %	0.0	97.44	1493	=HYPERLINK("https://www.ncbi.nlm.nih.gov/nucleotide/NR_104700.1?report=genbank&log$=nucltop&blast_rank=13&RID=GTMFTWXM01R","NR_104700.1")
		Blautia hansenii DSM 20583 strain JCM 14655 16S ribosomal RNA, partial sequence	Blautia hansenii DSM 20583	734	734	98 %	0.0	97.44	1492	=HYPERLINK("https://www.ncbi.nlm.nih.gov/nucleotide/NR_104687.1?report=genbank&log$=nucltop&blast_rank=14&RID=GTMFTWXM01R","NR_104687.1")
		Blautia argi strain KCTC 15426 16S ribosomal RNA, complete sequence	Blautia argi	732	732	98 %	0.0	97.44	1530	=HYPERLINK("https://www.ncbi.nlm.nih.gov/nucleotide/NR_171388.1?report=genbank&log$=nucltop&blast_rank=15&RID=GTMFTWXM01R","NR_171388.1")
		Blautia obeum ATCC 29174 16S ribosomal RNA, partial sequence	Blautia obeum ATCC 29174	732	732	98 %	0.0	97.44	1398	=HYPERLINK("https://www.ncbi.nlm.nih.gov/nucleotide/NR_118692.1?report=genbank&log$=nucltop&blast_rank=16&RID=GTMFTWXM01R","NR_118692.1")
		Blautia schinkii strain B 16S ribosomal RNA, partial sequence	Blautia schinkii	730	730	98 %	0.0	97.22	1482	=HYPERLINK("https://www.ncbi.nlm.nih.gov/nucleotide/NR_026312.1?report=genbank&log$=nucltop&blast_rank=17&RID=GTMFTWXM01R","NR_026312.1")
		Blautia caecimuris strain SJ18 16S ribosomal RNA, partial sequence	Blautia caecimuris	728	728	98 %	0.0	97.22	1378	=HYPERLINK("https://www.ncbi.nlm.nih.gov/nucleotide/NR_144607.1?report=genbank&log$=nucltop&blast_rank=18&RID=GTMFTWXM01R","NR_144607.1")
		Blautia producta ATCC 27340 = DSM 2950 16S ribosomal RNA, partial sequence	Blautia producta ATCC 27340 = DSM 2950	728	728	98 %	0.0	97.21	1482	=HYPERLINK("https://www.ncbi.nlm.nih.gov/nucleotide/NR_119217.1?report=genbank&log$=nucltop&blast_rank=19&RID=GTMFTWXM01R","NR_119217.1")
		Blautia producta strain 2396 16S ribosomal RNA, partial sequence	Blautia producta	728	728	98 %	0.0	97.21	1427	=HYPERLINK("https://www.ncbi.nlm.nih.gov/nucleotide/NR_036776.1?report=genbank&log$=nucltop&blast_rank=20&RID=GTMFTWXM01R","NR_036776.1")
Feces	OTU_9	Anaerobutyricum hallii strain ATCC 27751 16S ribosomal RNA, partial sequence	Anaerobutyricum hallii	780	780	98 %	0.0	99.07	1479	=HYPERLINK("https://www.ncbi.nlm.nih.gov/nucleotide/NR_118673.1?report=genbank&log$=nucltop&blast_rank=1&RID=GTN1PERH013","NR_118673.1")
		Eubacterium ruminantium strain GA195 16S ribosomal RNA, partial sequence	Eubacterium ruminantium	684	684	98 %	0.0	95.36	1508	=HYPERLINK("https://www.ncbi.nlm.nih.gov/nucleotide/NR_024661.1?report=genbank&log$=nucltop&blast_rank=2&RID=GTN1PERH013","NR_024661.1")
		Coprococcus eutactus strain ATCC 27759 16S ribosomal RNA, partial sequence	Coprococcus eutactus	673	673	98 %	0.0	94.88	1440	=HYPERLINK("https://www.ncbi.nlm.nih.gov/nucleotide/NR_044049.1?report=genbank&log$=nucltop&blast_rank=3&RID=GTN1PERH013","NR_044049.1")
		[Clostridium] polysaccharolyticum strain DSM 1801 16S ribosomal RNA, partial sequence	[Clostridium] polysaccharolyticum	665	665	98 %	0.0	94.68	1503	=HYPERLINK("https://www.ncbi.nlm.nih.gov/nucleotide/NR_119085.1?report=genbank&log$=nucltop&blast_rank=4&RID=GTN1PERH013","NR_119085.1")
		Lactobacillus rogosae strain ATCC 27753 16S ribosomal RNA, partial sequence	Lactobacillus rogosae	662	662	98 %	0.0	94.43	1452	=HYPERLINK("https://www.ncbi.nlm.nih.gov/nucleotide/NR_104836.1?report=genbank&log$=nucltop&blast_rank=5&RID=GTN1PERH013","NR_104836.1")
		Anaerotaenia torta strain FH052 16S ribosomal RNA, partial sequence	Anaerotaenia torta	656	656	98 %	0.0	94.21	1479	=HYPERLINK("https://www.ncbi.nlm.nih.gov/nucleotide/NR_151894.1?report=genbank&log$=nucltop&blast_rank=6&RID=GTN1PERH013","NR_151894.1")
		[Clostridium] populeti strain 743A 16S ribosomal RNA, partial sequence	[Clostridium] populeti	656	656	98 %	0.0	94.21	1489	=HYPERLINK("https://www.ncbi.nlm.nih.gov/nucleotide/NR_026103.1?report=genbank&log$=nucltop&blast_rank=7&RID=GTN1PERH013","NR_026103.1")
		Eubacterium xylanophilum strain ATCC 35991 16S ribosomal RNA, partial sequence	Eubacterium xylanophilum	654	654	98 %	0.0	93.74	1494	=HYPERLINK("https://www.ncbi.nlm.nih.gov/nucleotide/NR_118676.1?report=genbank&log$=nucltop&blast_rank=8&RID=GTN1PERH013","NR_118676.1")
		Herbinix luporum strain SD1D 16S ribosomal RNA, partial sequence	Herbinix luporum	651	651	98 %	0.0	93.97	1521	=HYPERLINK("https://www.ncbi.nlm.nih.gov/nucleotide/NR_152095.1?report=genbank&log$=nucltop&blast_rank=9&RID=GTN1PERH013","NR_152095.1")
		[Clostridium] herbivorans strain 54408 16S ribosomal RNA, partial sequence	[Clostridium] herbivorans	645	645	98 %	0.0	93.06	1478	=HYPERLINK("https://www.ncbi.nlm.nih.gov/nucleotide/NR_118669.1?report=genbank&log$=nucltop&blast_rank=10&RID=GTN1PERH013","NR_118669.1")
		Anaerostipes butyraticus strain JCM 17466 16S ribosomal RNA, partial sequence	Anaerostipes butyraticus	645	645	98 %	0.0	93.72	1495	=HYPERLINK("https://www.ncbi.nlm.nih.gov/nucleotide/NR_113319.1?report=genbank&log$=nucltop&blast_rank=11&RID=GTN1PERH013","NR_113319.1")
		Lachnospira multipara ATCC 19207 strain D32 16S ribosomal RNA, partial sequence	Lachnospira multipara ATCC 19207	645	645	98 %	0.0	93.72	1518	=HYPERLINK("https://www.ncbi.nlm.nih.gov/nucleotide/NR_104758.1?report=genbank&log$=nucltop&blast_rank=12&RID=GTN1PERH013","NR_104758.1")
		Anaerobium acetethylicum strain GluBS11 16S ribosomal RNA, partial sequence	Anaerobium acetethylicum	640	640	98 %	0.0	93.49	1402	=HYPERLINK("https://www.ncbi.nlm.nih.gov/nucleotide/NR_137405.1?report=genbank&log$=nucltop&blast_rank=13&RID=GTN1PERH013","NR_137405.1")
		[Bacteroides] pectinophilus strain N3 16S ribosomal RNA, partial sequence	[Bacteroides] pectinophilus	640	640	98 %	0.0	93.49	1521	=HYPERLINK("https://www.ncbi.nlm.nih.gov/nucleotide/NR_121686.1?report=genbank&log$=nucltop&blast_rank=14&RID=GTN1PERH013","NR_121686.1")
		Mobilitalea sibirica strain P3M-3 16S ribosomal RNA, partial sequence	Mobilitalea sibirica	640	640	98 %	0.0	93.52	1444	=HYPERLINK("https://www.ncbi.nlm.nih.gov/nucleotide/NR_134091.1?report=genbank&log$=nucltop&blast_rank=15&RID=GTN1PERH013","NR_134091.1")
		Anaerostipes butyraticus strain 35-7 16S ribosomal RNA, partial sequence	Anaerostipes butyraticus	640	640	98 %	0.0	93.50	1381	=HYPERLINK("https://www.ncbi.nlm.nih.gov/nucleotide/NR_116863.1?report=genbank&log$=nucltop&blast_rank=16&RID=GTN1PERH013","NR_116863.1")
		Acetivibrio ethanolgignens strain 77-6 16S ribosomal RNA, partial sequence	Acetivibrio ethanolgignens	640	640	98 %	0.0	93.52	1529	=HYPERLINK("https://www.ncbi.nlm.nih.gov/nucleotide/NR_104783.1?report=genbank&log$=nucltop&blast_rank=17&RID=GTN1PERH013","NR_104783.1")
		Parasporobacterium paucivorans strain SYR1 16S ribosomal RNA, partial sequence	Parasporobacterium paucivorans	640	640	98 %	0.0	93.49	1487	=HYPERLINK("https://www.ncbi.nlm.nih.gov/nucleotide/NR_025390.1?report=genbank&log$=nucltop&blast_rank=18&RID=GTN1PERH013","NR_025390.1")
		Lachnospira pectinoschiza strain 150-1 16S ribosomal RNA, partial sequence	Lachnospira pectinoschiza	636	636	98 %	0.0	92.81	1465	=HYPERLINK("https://www.ncbi.nlm.nih.gov/nucleotide/NR_118667.1?report=genbank&log$=nucltop&blast_rank=19&RID=GTN1PERH013","NR_118667.1")
Feces	OTU_13	Fusicatenibacter saccharivorans strain HT03-11 16S ribosomal RNA, partial sequence	Fusicatenibacter saccharivorans	789	789	98 %	0.0	99.77	1423	=HYPERLINK("https://www.ncbi.nlm.nih.gov/nucleotide/NR_114326.1?report=genbank&log$=nucltop&blast_rank=1&RID=GTMRK4NZ01R","NR_114326.1")
		Murimonas intestini strain SRB-530-5-H 16S ribosomal RNA, partial sequence	Murimonas intestini	717	717	98 %	0.0	96.74	1433	=HYPERLINK("https://www.ncbi.nlm.nih.gov/nucleotide/NR_134772.1?report=genbank&log$=nucltop&blast_rank=2&RID=GTMRK4NZ01R","NR_134772.1")
		Enterocloster lavalensis strain CCRI-9842 16S ribosomal RNA, partial sequence	Enterocloster lavalensis	712	712	98 %	0.0	96.51	1454	=HYPERLINK("https://www.ncbi.nlm.nih.gov/nucleotide/NR_044289.1?report=genbank&log$=nucltop&blast_rank=3&RID=GTMRK4NZ01R","NR_044289.1")
		Kineothrix alysoides strain KNHs209 16S ribosomal RNA, partial sequence	Kineothrix alysoides	706	706	98 %	0.0	96.28	1410	=HYPERLINK("https://www.ncbi.nlm.nih.gov/nucleotide/NR_156080.1?report=genbank&log$=nucltop&blast_rank=4&RID=GTMRK4NZ01R","NR_156080.1")
		Kineothrix alysoides strain KNHs209 16S ribosomal RNA, partial sequence	Kineothrix alysoides	706	706	98 %	0.0	96.28	1412	=HYPERLINK("https://www.ncbi.nlm.nih.gov/nucleotide/NR_156077.1?report=genbank&log$=nucltop&blast_rank=5&RID=GTMRK4NZ01R","NR_156077.1")
		Eisenbergiella massiliensis strain AT11 16S ribosomal RNA, partial sequence	Eisenbergiella massiliensis	706	706	98 %	0.0	96.28	1495	=HYPERLINK("https://www.ncbi.nlm.nih.gov/nucleotide/NR_144731.1?report=genbank&log$=nucltop&blast_rank=6&RID=GTMRK4NZ01R","NR_144731.1")
		Enterocloster asparagiformis strain N6 16S ribosomal RNA, partial sequence	Enterocloster asparagiformis	706	706	98 %	0.0	96.28	1468	=HYPERLINK("https://www.ncbi.nlm.nih.gov/nucleotide/NR_042200.1?report=genbank&log$=nucltop&blast_rank=7&RID=GTMRK4NZ01R","NR_042200.1")
		[Ruminococcus] lactaris ATCC 29176 16S ribosomal RNA, partial sequence	[Ruminococcus] lactaris ATCC 29176	706	706	98 %	0.0	96.06	1402	=HYPERLINK("https://www.ncbi.nlm.nih.gov/nucleotide/NR_027579.1?report=genbank&log$=nucltop&blast_rank=8&RID=GTMRK4NZ01R","NR_027579.1")
		Kineothrix alysoides strain KNHs209 16S ribosomal RNA, partial sequence	Kineothrix alysoides	701	701	98 %	0.0	96.05	1411	=HYPERLINK("https://www.ncbi.nlm.nih.gov/nucleotide/NR_156081.1?report=genbank&log$=nucltop&blast_rank=9&RID=GTMRK4NZ01R","NR_156081.1")
		Kineothrix alysoides strain KNHs209 16S ribosomal RNA, partial sequence	Kineothrix alysoides	701	701	98 %	0.0	96.05	1412	=HYPERLINK("https://www.ncbi.nlm.nih.gov/nucleotide/NR_156079.1?report=genbank&log$=nucltop&blast_rank=10&RID=GTMRK4NZ01R","NR_156079.1")
		Kineothrix alysoides strain KNHs209 16S ribosomal RNA, partial sequence	Kineothrix alysoides	701	701	98 %	0.0	96.05	1412	=HYPERLINK("https://www.ncbi.nlm.nih.gov/nucleotide/NR_156078.1?report=genbank&log$=nucltop&blast_rank=11&RID=GTMRK4NZ01R","NR_156078.1")
		Enterocloster clostridioformis strain ATCC 25537 16S ribosomal RNA, partial sequence	Enterocloster clostridioformis	701	701	98 %	0.0	96.05	1310	=HYPERLINK("https://www.ncbi.nlm.nih.gov/nucleotide/NR_118128.1?report=genbank&log$=nucltop&blast_rank=12&RID=GTMRK4NZ01R","NR_118128.1")
		Enterocloster bolteae strain JCM 12243 16S ribosomal RNA, partial sequence	Enterocloster bolteae	701	701	98 %	0.0	96.05	1390	=HYPERLINK("https://www.ncbi.nlm.nih.gov/nucleotide/NR_113410.1?report=genbank&log$=nucltop&blast_rank=13&RID=GTMRK4NZ01R","NR_113410.1")
		Eisenbergiella tayi strain B086562 16S ribosomal RNA, partial sequence	Eisenbergiella tayi	701	701	98 %	0.0	96.05	1390	=HYPERLINK("https://www.ncbi.nlm.nih.gov/nucleotide/NR_118643.1?report=genbank&log$=nucltop&blast_rank=14&RID=GTMRK4NZ01R","NR_118643.1")
		Enterocloster bolteae strain 16351 16S ribosomal RNA, partial sequence	Enterocloster bolteae	701	701	98 %	0.0	96.05	1498	=HYPERLINK("https://www.ncbi.nlm.nih.gov/nucleotide/NR_025567.1?report=genbank&log$=nucltop&blast_rank=15&RID=GTMRK4NZ01R","NR_025567.1")
		Blautia faecicola strain KGMB01111 16S ribosomal RNA, complete sequence	Blautia faecicola	695	695	98 %	0.0	95.81	1534	=HYPERLINK("https://www.ncbi.nlm.nih.gov/nucleotide/NR_170495.1?report=genbank&log$=nucltop&blast_rank=16&RID=GTMRK4NZ01R","NR_170495.1")
		Falcatimonas natans strain WN011 16S ribosomal RNA, partial sequence	Falcatimonas natans	695	695	98 %	0.0	95.81	1484	=HYPERLINK("https://www.ncbi.nlm.nih.gov/nucleotide/NR_152688.1?report=genbank&log$=nucltop&blast_rank=17&RID=GTMRK4NZ01R","NR_152688.1")
		Enterocloster clostridioformis strain ATCC 25537 16S ribosomal RNA, partial sequence	Enterocloster clostridioformis	691	691	98 %	0.0	95.58	1476	=HYPERLINK("https://www.ncbi.nlm.nih.gov/nucleotide/NR_044715.2?report=genbank&log$=nucltop&blast_rank=18&RID=GTMRK4NZ01R","NR_044715.2")
		[Ruminococcus] faecis JCM 15917 strain Eg2 16S ribosomal RNA, partial sequence	[Ruminococcus] faecis JCM 15917	689	689	98 %	0.0	95.58	1404	=HYPERLINK("https://www.ncbi.nlm.nih.gov/nucleotide/NR_116747.1?report=genbank&log$=nucltop&blast_rank=19&RID=GTMRK4NZ01R","NR_116747.1")
		Enterocloster citroniae strain RMA 16102 16S ribosomal RNA, partial sequence	Enterocloster citroniae	689	689	98 %	0.0	95.58	1420	=HYPERLINK("https://www.ncbi.nlm.nih.gov/nucleotide/NR_043681.1?report=genbank&log$=nucltop&blast_rank=20&RID=GTMRK4NZ01R","NR_043681.1")
Feces	OTU_14	Ruminococcus bromii strain ATCC 27255 16S ribosomal RNA, partial sequence	Ruminococcus bromii	785	785	98 %	0.0	99.54	1380	=HYPERLINK("https://www.ncbi.nlm.nih.gov/nucleotide/NR_025930.1?report=genbank&log$=nucltop&blast_rank=1&RID=GTN31CFB013","NR_025930.1")
		Ruminococcoides bili strain IPLA60002 16S ribosomal RNA, partial sequence	Ruminococcoides bili	760	760	98 %	0.0	98.38	1520	=HYPERLINK("https://www.ncbi.nlm.nih.gov/nucleotide/NR_173642.1?report=genbank&log$=nucltop&blast_rank=2&RID=GTN31CFB013","NR_173642.1")
		[Clostridium] leptum strain DSM 753 16S ribosomal RNA, partial sequence	[Clostridium] leptum	601	601	98 %	1e-171	91.88	1505	=HYPERLINK("https://www.ncbi.nlm.nih.gov/nucleotide/NR_114789.1?report=genbank&log$=nucltop&blast_rank=3&RID=GTN31CFB013","NR_114789.1")
		Caproicibacterium amylolyticum strain LBM18003 16S ribosomal RNA, partial sequence	Caproicibacterium amylolyticum	595	595	98 %	6e-170	91.67	1397	=HYPERLINK("https://www.ncbi.nlm.nih.gov/nucleotide/NR_173668.1?report=genbank&log$=nucltop&blast_rank=4&RID=GTN31CFB013","NR_173668.1")
		Caproicibacter fermentans strain EA1 16S ribosomal RNA, complete sequence	Caproicibacter fermentans	590	590	98 %	3e-168	91.42	1520	=HYPERLINK("https://www.ncbi.nlm.nih.gov/nucleotide/NR_174324.1?report=genbank&log$=nucltop&blast_rank=5&RID=GTN31CFB013","NR_174324.1")
		Neglectibacter timonensis strain SN17 16S ribosomal RNA, partial sequence	Neglectibacter timonensis	573	573	98 %	3e-163	90.72	1503	=HYPERLINK("https://www.ncbi.nlm.nih.gov/nucleotide/NR_144736.1?report=genbank&log$=nucltop&blast_rank=6&RID=GTN31CFB013","NR_144736.1")
		Solibaculum mannosilyticum strain 12CBH8 16S ribosomal RNA, partial sequence	Solibaculum mannosilyticum	573	573	98 %	3e-163	90.72	1453	=HYPERLINK("https://www.ncbi.nlm.nih.gov/nucleotide/NR_173688.1?report=genbank&log$=nucltop&blast_rank=7&RID=GTN31CFB013","NR_173688.1")
		Anaeromassilibacillus senegalensis strain mt9 16S ribosomal RNA, partial sequence	Anaeromassilibacillus senegalensis	568	568	98 %	1e-161	90.49	1478	=HYPERLINK("https://www.ncbi.nlm.nih.gov/nucleotide/NR_144727.1?report=genbank&log$=nucltop&blast_rank=8&RID=GTN31CFB013","NR_144727.1")
		Caproiciproducens galactitolivorans strain BS-1 16S ribosomal RNA, partial sequence	Caproiciproducens galactitolivorans	566	566	98 %	5e-161	90.32	1445	=HYPERLINK("https://www.ncbi.nlm.nih.gov/nucleotide/NR_145929.1?report=genbank&log$=nucltop&blast_rank=9&RID=GTN31CFB013","NR_145929.1")
		[Clostridium] methylpentosum strain R2 16S ribosomal RNA, partial sequence	[Clostridium] methylpentosum	562	562	98 %	6e-160	90.26	1435	=HYPERLINK("https://www.ncbi.nlm.nih.gov/nucleotide/NR_029355.1?report=genbank&log$=nucltop&blast_rank=10&RID=GTN31CFB013","NR_029355.1")
		Acutalibacter muris strain KB18 16S ribosomal RNA, partial sequence	Acutalibacter muris	556	556	98 %	3e-158	90.02	1510	=HYPERLINK("https://www.ncbi.nlm.nih.gov/nucleotide/NR_144605.1?report=genbank&log$=nucltop&blast_rank=11&RID=GTN31CFB013","NR_144605.1")
		Clostridium merdae strain Marseille-P2953 16S ribosomal RNA, partial sequence	Clostridium merdae	556	556	98 %	3e-158	90.07	1482	=HYPERLINK("https://www.ncbi.nlm.nih.gov/nucleotide/NR_147400.1?report=genbank&log$=nucltop&blast_rank=12&RID=GTN31CFB013","NR_147400.1")
		Butyricicoccus pullicaecorum strain 25-3 16S ribosomal RNA, partial sequence	Butyricicoccus pullicaecorum	556	556	98 %	3e-158	90.05	1482	=HYPERLINK("https://www.ncbi.nlm.nih.gov/nucleotide/NR_044490.1?report=genbank&log$=nucltop&blast_rank=13&RID=GTN31CFB013","NR_044490.1")
		Intestinimonas butyriciproducens strain SRB-521-5-I 16S ribosomal RNA, partial sequence	Intestinimonas butyriciproducens	549	549	98 %	5e-156	89.61	1475	=HYPERLINK("https://www.ncbi.nlm.nih.gov/nucleotide/NR_118554.1?report=genbank&log$=nucltop&blast_rank=14&RID=GTN31CFB013","NR_118554.1")
		Ruminococcus champanellensis 18P13 = JCM 17042 16S ribosomal RNA, partial sequence	Ruminococcus champanellensis 18P13 = JCM 17042	545	545	98 %	6e-155	89.58	1494	=HYPERLINK("https://www.ncbi.nlm.nih.gov/nucleotide/NR_102884.1?report=genbank&log$=nucltop&blast_rank=15&RID=GTN31CFB013","NR_102884.1")
		[Clostridium] sporosphaeroides strain DSM 1294 16S ribosomal RNA, partial sequence	[Clostridium] sporosphaeroides	540	540	98 %	3e-153	89.38	1398	=HYPERLINK("https://www.ncbi.nlm.nih.gov/nucleotide/NR_044835.2?report=genbank&log$=nucltop&blast_rank=16&RID=GTN31CFB013","NR_044835.2")
		Colidextribacter massiliensis strain Marseille-P3083 16S ribosomal RNA, partial sequence	Colidextribacter massiliensis	540	540	98 %	3e-153	89.33	1487	=HYPERLINK("https://www.ncbi.nlm.nih.gov/nucleotide/NR_147375.1?report=genbank&log$=nucltop&blast_rank=17&RID=GTN31CFB013","NR_147375.1")
		Clostridium jeddahense strain JCD 16S ribosomal RNA, partial sequence	Clostridium jeddahense	540	540	98 %	3e-153	89.38	1387	=HYPERLINK("https://www.ncbi.nlm.nih.gov/nucleotide/NR_144697.1?report=genbank&log$=nucltop&blast_rank=18&RID=GTN31CFB013","NR_144697.1")
		Butyricicoccus faecihominis strain KS-2 16S ribosomal RNA, partial sequence	Butyricicoccus faecihominis	538	538	98 %	1e-152	89.15	1418	=HYPERLINK("https://www.ncbi.nlm.nih.gov/nucleotide/NR_152060.1?report=genbank&log$=nucltop&blast_rank=19&RID=GTN31CFB013","NR_152060.1")
		Agathobaculum butyriciproducens strain SR79 16S ribosomal RNA, partial sequence	Agathobaculum butyriciproducens	538	538	98 %	1e-152	89.15	1383	=HYPERLINK("https://www.ncbi.nlm.nih.gov/nucleotide/NR_151982.1?report=genbank&log$=nucltop&blast_rank=20&RID=GTN31CFB013","NR_151982.1")
Feces	OTU_16	Blautia obeum ATCC 29174 16S ribosomal RNA, partial sequence	Blautia obeum ATCC 29174	787	787	99 %	0.0	99.31	1398	=HYPERLINK("https://www.ncbi.nlm.nih.gov/nucleotide/NR_118692.1?report=genbank&log$=nucltop&blast_rank=1&RID=GTMSZYHY01R","NR_118692.1")
		Blautia schinkii strain B 16S ribosomal RNA, partial sequence	Blautia schinkii	747	747	100 %	0.0	97.48	1482	=HYPERLINK("https://www.ncbi.nlm.nih.gov/nucleotide/NR_026312.1?report=genbank&log$=nucltop&blast_rank=2&RID=GTMSZYHY01R","NR_026312.1")
		Blautia glucerasea strain JCM 17039 16S ribosomal RNA, partial sequence	Blautia glucerasea	745	745	100 %	0.0	97.48	1491	=HYPERLINK("https://www.ncbi.nlm.nih.gov/nucleotide/NR_113231.1?report=genbank&log$=nucltop&blast_rank=3&RID=GTMSZYHY01R","NR_113231.1")
		Blautia glucerasea strain HFTH-1 16S ribosomal RNA, partial sequence	Blautia glucerasea	745	745	100 %	0.0	97.48	1468	=HYPERLINK("https://www.ncbi.nlm.nih.gov/nucleotide/NR_112789.1?report=genbank&log$=nucltop&blast_rank=4&RID=GTMSZYHY01R","NR_112789.1")
		Blautia caecimuris strain SJ18 16S ribosomal RNA, partial sequence	Blautia caecimuris	739	739	100 %	0.0	97.25	1378	=HYPERLINK("https://www.ncbi.nlm.nih.gov/nucleotide/NR_144607.1?report=genbank&log$=nucltop&blast_rank=5&RID=GTMSZYHY01R","NR_144607.1")
		Blautia luti strain BInIX 16S ribosomal RNA, partial sequence	Blautia luti	739	739	100 %	0.0	97.25	1308	=HYPERLINK("https://www.ncbi.nlm.nih.gov/nucleotide/NR_041960.1?report=genbank&log$=nucltop&blast_rank=6&RID=GTMSZYHY01R","NR_041960.1")
		Blautia stercoris strain GAM6-1 16S ribosomal RNA, partial sequence	Blautia stercoris	739	739	100 %	0.0	97.25	1372	=HYPERLINK("https://www.ncbi.nlm.nih.gov/nucleotide/NR_117867.1?report=genbank&log$=nucltop&blast_rank=7&RID=GTMSZYHY01R","NR_117867.1")
		Blautia wexlerae DSM 19850 16S ribosomal RNA, partial sequence	Blautia wexlerae DSM 19850	739	739	100 %	0.0	97.25	1438	=HYPERLINK("https://www.ncbi.nlm.nih.gov/nucleotide/NR_044054.1?report=genbank&log$=nucltop&blast_rank=8&RID=GTMSZYHY01R","NR_044054.1")
		Blautia luti DSM 14534 16S ribosomal RNA, partial sequence	Blautia luti DSM 14534	736	736	100 %	0.0	97.02	1481	=HYPERLINK("https://www.ncbi.nlm.nih.gov/nucleotide/NR_114315.1?report=genbank&log$=nucltop&blast_rank=9&RID=GTMSZYHY01R","NR_114315.1")
		Blautia hominis strain KB1 16S ribosomal RNA, partial sequence	Blautia hominis	734	734	100 %	0.0	97.02	1454	=HYPERLINK("https://www.ncbi.nlm.nih.gov/nucleotide/NR_163634.1?report=genbank&log$=nucltop&blast_rank=10&RID=GTMSZYHY01R","NR_163634.1")
		Blautia hominis strain KB1 16S ribosomal RNA, partial sequence	Blautia hominis	734	734	100 %	0.0	97.02	1454	=HYPERLINK("https://www.ncbi.nlm.nih.gov/nucleotide/NR_163638.1?report=genbank&log$=nucltop&blast_rank=11&RID=GTMSZYHY01R","NR_163638.1")
		Blautia hominis strain KB1 16S ribosomal RNA, partial sequence	Blautia hominis	734	734	100 %	0.0	97.02	1454	=HYPERLINK("https://www.ncbi.nlm.nih.gov/nucleotide/NR_163637.1?report=genbank&log$=nucltop&blast_rank=12&RID=GTMSZYHY01R","NR_163637.1")
		Blautia hominis strain KB1 16S ribosomal RNA, partial sequence	Blautia hominis	734	734	100 %	0.0	97.02	1454	=HYPERLINK("https://www.ncbi.nlm.nih.gov/nucleotide/NR_163636.1?report=genbank&log$=nucltop&blast_rank=13&RID=GTMSZYHY01R","NR_163636.1")
		Blautia hominis strain KB1 16S ribosomal RNA, partial sequence	Blautia hominis	734	734	100 %	0.0	97.02	1454	=HYPERLINK("https://www.ncbi.nlm.nih.gov/nucleotide/NR_163635.1?report=genbank&log$=nucltop&blast_rank=14&RID=GTMSZYHY01R","NR_163635.1")
		Blautia marasmi strain Marseille-P2377 16S ribosomal RNA, partial sequence	Blautia marasmi	734	734	100 %	0.0	97.02	1496	=HYPERLINK("https://www.ncbi.nlm.nih.gov/nucleotide/NR_147395.1?report=genbank&log$=nucltop&blast_rank=15&RID=GTMSZYHY01R","NR_147395.1")
		Blautia producta ATCC 27340 = DSM 2950 strain JCM 1471 16S ribosomal RNA, partial sequence	Blautia producta ATCC 27340 = DSM 2950	734	734	100 %	0.0	97.02	1493	=HYPERLINK("https://www.ncbi.nlm.nih.gov/nucleotide/NR_113270.1?report=genbank&log$=nucltop&blast_rank=16&RID=GTMSZYHY01R","NR_113270.1")
		Blautia faecis strain M25 16S ribosomal RNA, partial sequence	Blautia faecis	734	734	100 %	0.0	97.03	1262	=HYPERLINK("https://www.ncbi.nlm.nih.gov/nucleotide/NR_109014.1?report=genbank&log$=nucltop&blast_rank=17&RID=GTMSZYHY01R","NR_109014.1")
		Blautia coccoides strain JCM 1395 16S ribosomal RNA, partial sequence	Blautia coccoides	734	734	100 %	0.0	97.02	1493	=HYPERLINK("https://www.ncbi.nlm.nih.gov/nucleotide/NR_104700.1?report=genbank&log$=nucltop&blast_rank=18&RID=GTMSZYHY01R","NR_104700.1")
		Blautia hansenii DSM 20583 strain JCM 14655 16S ribosomal RNA, partial sequence	Blautia hansenii DSM 20583	734	734	100 %	0.0	97.02	1492	=HYPERLINK("https://www.ncbi.nlm.nih.gov/nucleotide/NR_104687.1?report=genbank&log$=nucltop&blast_rank=19&RID=GTMSZYHY01R","NR_104687.1")
		Blautia argi strain N6H1-15 16S ribosomal RNA, partial sequence	Blautia argi	728	728	100 %	0.0	96.79	1409	=HYPERLINK("https://www.ncbi.nlm.nih.gov/nucleotide/NR_171444.1?report=genbank&log$=nucltop&blast_rank=20&RID=GTMSZYHY01R","NR_171444.1")
Feces	OTU_21	Gemmiger formicilis strain X2-56 16S ribosomal RNA, partial sequence	Gemmiger formicilis	784	784	98 %	0.0	99.53	1426	=HYPERLINK("https://www.ncbi.nlm.nih.gov/nucleotide/NR_104846.1?report=genbank&log$=nucltop&blast_rank=1&RID=GTMUPD6M013","NR_104846.1")
		Subdoligranulum variabile strain BI 114 16S ribosomal RNA, partial sequence	Subdoligranulum variabile	761	761	98 %	0.0	98.61	1428	=HYPERLINK("https://www.ncbi.nlm.nih.gov/nucleotide/NR_028997.1?report=genbank&log$=nucltop&blast_rank=2&RID=GTMUPD6M013","NR_028997.1")
		Ruthenibacterium lactatiformans strain 585-1 16S ribosomal RNA, partial sequence	Ruthenibacterium lactatiformans	645	645	98 %	0.0	93.72	1519	=HYPERLINK("https://www.ncbi.nlm.nih.gov/nucleotide/NR_151900.1?report=genbank&log$=nucltop&blast_rank=3&RID=GTMUPD6M013","NR_151900.1")
		Fournierella massiliensis strain AT2 16S ribosomal RNA, partial sequence	Fournierella massiliensis	640	640	98 %	0.0	93.49	1491	=HYPERLINK("https://www.ncbi.nlm.nih.gov/nucleotide/NR_156911.1?report=genbank&log$=nucltop&blast_rank=4&RID=GTMUPD6M013","NR_156911.1")
		Faecalibacterium prausnitzii strain ATCC 27768 16S ribosomal RNA, partial sequence	Faecalibacterium prausnitzii	617	617	98 %	1e-176	92.56	1462	=HYPERLINK("https://www.ncbi.nlm.nih.gov/nucleotide/NR_028961.1?report=genbank&log$=nucltop&blast_rank=5&RID=GTMUPD6M013","NR_028961.1")
		Anaerofilum agile strain F 16S ribosomal RNA, partial sequence	Anaerofilum agile	532	532	98 %	5e-151	88.94	1468	=HYPERLINK("https://www.ncbi.nlm.nih.gov/nucleotide/NR_029315.1?report=genbank&log$=nucltop&blast_rank=6&RID=GTMUPD6M013","NR_029315.1")
		Anaerofilum pentosovorans strain Fae 16S ribosomal RNA, partial sequence	Anaerofilum pentosovorans	532	532	98 %	5e-151	88.94	1466	=HYPERLINK("https://www.ncbi.nlm.nih.gov/nucleotide/NR_029313.1?report=genbank&log$=nucltop&blast_rank=7&RID=GTMUPD6M013","NR_029313.1")
		[Clostridium] methylpentosum strain R2 16S ribosomal RNA, partial sequence	[Clostridium] methylpentosum	523	523	98 %	3e-148	88.66	1435	=HYPERLINK("https://www.ncbi.nlm.nih.gov/nucleotide/NR_029355.1?report=genbank&log$=nucltop&blast_rank=8&RID=GTMUPD6M013","NR_029355.1")
		Caproicibacterium amylolyticum strain LBM18003 16S ribosomal RNA, partial sequence	Caproicibacterium amylolyticum	518	518	98 %	1e-146	88.40	1397	=HYPERLINK("https://www.ncbi.nlm.nih.gov/nucleotide/NR_173668.1?report=genbank&log$=nucltop&blast_rank=9&RID=GTMUPD6M013","NR_173668.1")
		[Clostridium] leptum strain DSM 753 16S ribosomal RNA, partial sequence	[Clostridium] leptum	518	518	98 %	1e-146	88.45	1505	=HYPERLINK("https://www.ncbi.nlm.nih.gov/nucleotide/NR_114789.1?report=genbank&log$=nucltop&blast_rank=10&RID=GTMUPD6M013","NR_114789.1")
		Ethanoligenens harbinense YUAN-3 16S ribosomal RNA, partial sequence	Ethanoligenens harbinense YUAN-3	514	514	98 %	2e-145	88.22	1492	=HYPERLINK("https://www.ncbi.nlm.nih.gov/nucleotide/NR_074333.1?report=genbank&log$=nucltop&blast_rank=11&RID=GTMUPD6M013","NR_074333.1")
		Ethanoligenens harbinense YUAN-3 16S ribosomal RNA, partial sequence	Ethanoligenens harbinense YUAN-3	514	514	98 %	2e-145	88.22	1497	=HYPERLINK("https://www.ncbi.nlm.nih.gov/nucleotide/NR_115307.1?report=genbank&log$=nucltop&blast_rank=12&RID=GTMUPD6M013","NR_115307.1")
		Ethanoligenens harbinense YUAN-3 16S ribosomal RNA, partial sequence	Ethanoligenens harbinense YUAN-3	514	514	98 %	2e-145	88.22	1499	=HYPERLINK("https://www.ncbi.nlm.nih.gov/nucleotide/NR_042828.1?report=genbank&log$=nucltop&blast_rank=13&RID=GTMUPD6M013","NR_042828.1")
		Ruminococcus callidus strain ATCC 27760 16S ribosomal RNA, partial sequence	Ruminococcus callidus	512	512	98 %	6e-145	88.22	1371	=HYPERLINK("https://www.ncbi.nlm.nih.gov/nucleotide/NR_029160.1?report=genbank&log$=nucltop&blast_rank=14&RID=GTMUPD6M013","NR_029160.1")
		Tepidibaculum saccharolyticum strain STR9 16S ribosomal RNA, partial sequence	Tepidibaculum saccharolyticum	507	507	98 %	3e-143	87.91	1477	=HYPERLINK("https://www.ncbi.nlm.nih.gov/nucleotide/NR_169458.1?report=genbank&log$=nucltop&blast_rank=15&RID=GTMUPD6M013","NR_169458.1")
		Solibaculum mannosilyticum strain 12CBH8 16S ribosomal RNA, partial sequence	Solibaculum mannosilyticum	507	507	98 %	3e-143	87.96	1453	=HYPERLINK("https://www.ncbi.nlm.nih.gov/nucleotide/NR_173688.1?report=genbank&log$=nucltop&blast_rank=16&RID=GTMUPD6M013","NR_173688.1")
		Hydrogenoanaerobacterium saccharovorans strain SW512 16S ribosomal RNA, partial sequence	Hydrogenoanaerobacterium saccharovorans	507	507	98 %	3e-143	87.91	1510	=HYPERLINK("https://www.ncbi.nlm.nih.gov/nucleotide/NR_044425.1?report=genbank&log$=nucltop&blast_rank=17&RID=GTMUPD6M013","NR_044425.1")
		Anaeromassilibacillus senegalensis strain mt9 16S ribosomal RNA, partial sequence	Anaeromassilibacillus senegalensis	496	496	98 %	6e-140	87.47	1478	=HYPERLINK("https://www.ncbi.nlm.nih.gov/nucleotide/NR_144727.1?report=genbank&log$=nucltop&blast_rank=18&RID=GTMUPD6M013","NR_144727.1")
		Ruminococcus flavefaciens strain C94 16S ribosomal RNA, partial sequence	Ruminococcus flavefaciens	496	496	98 %	6e-140	87.59	1388	=HYPERLINK("https://www.ncbi.nlm.nih.gov/nucleotide/NR_025931.1?report=genbank&log$=nucltop&blast_rank=19&RID=GTMUPD6M013","NR_025931.1")
		Harryflintia acetispora strain V20-281a 16S ribosomal RNA, partial sequence	Harryflintia acetispora	492	492	98 %	8e-139	87.30	1363	=HYPERLINK("https://www.ncbi.nlm.nih.gov/nucleotide/NR_152059.1?report=genbank&log$=nucltop&blast_rank=20&RID=GTMUPD6M013","NR_152059.1")
Feces	OTU_27	Bacteroides uniformis strain JCM 5828 16S ribosomal RNA, partial sequence	Bacteroides uniformis	821	821	98 %	0.0	99.56	1477	=HYPERLINK("https://www.ncbi.nlm.nih.gov/nucleotide/NR_112945.1?report=genbank&log$=nucltop&blast_rank=1&RID=GTMW16KB013","NR_112945.1")
		Bacteroides uniformis strain JCM 5828 16S ribosomal RNA, partial sequence	Bacteroides uniformis	821	821	98 %	0.0	99.56	1425	=HYPERLINK("https://www.ncbi.nlm.nih.gov/nucleotide/NR_040866.1?report=genbank&log$=nucltop&blast_rank=2&RID=GTMW16KB013","NR_040866.1")
		Bacteroides rodentium JCM 16496 16S ribosomal RNA, partial sequence	Bacteroides rodentium JCM 16496	760	760	98 %	0.0	97.11	1488	=HYPERLINK("https://www.ncbi.nlm.nih.gov/nucleotide/NR_113072.1?report=genbank&log$=nucltop&blast_rank=3&RID=GTMW16KB013","NR_113072.1")
		Bacteroides rodentium JCM 16496 16S ribosomal RNA, partial sequence	Bacteroides rodentium JCM 16496	754	754	98 %	0.0	96.89	1488	=HYPERLINK("https://www.ncbi.nlm.nih.gov/nucleotide/NR_113014.1?report=genbank&log$=nucltop&blast_rank=4&RID=GTMW16KB013","NR_113014.1")
		Bacteroides cellulosilyticus strain JCM 15632 16S ribosomal RNA, partial sequence	Bacteroides cellulosilyticus	749	749	98 %	0.0	96.67	1473	=HYPERLINK("https://www.ncbi.nlm.nih.gov/nucleotide/NR_112933.1?report=genbank&log$=nucltop&blast_rank=5&RID=GTMW16KB013","NR_112933.1")
		Bacteroides intestinalis strain 341 16S ribosomal RNA, partial sequence	Bacteroides intestinalis	743	743	98 %	0.0	96.44	1484	=HYPERLINK("https://www.ncbi.nlm.nih.gov/nucleotide/NR_041307.1?report=genbank&log$=nucltop&blast_rank=6&RID=GTMW16KB013","NR_041307.1")
		Bacteroides stercorirosoris JCM 17103 16S ribosomal RNA, partial sequence	Bacteroides stercorirosoris JCM 17103	732	732	98 %	0.0	96.00	1484	=HYPERLINK("https://www.ncbi.nlm.nih.gov/nucleotide/NR_113207.1?report=genbank&log$=nucltop&blast_rank=7&RID=GTMW16KB013","NR_113207.1")
		Bacteroides faecis MAJ27 16S ribosomal RNA, partial sequence	Bacteroides faecis MAJ27	732	732	98 %	0.0	96.00	1458	=HYPERLINK("https://www.ncbi.nlm.nih.gov/nucleotide/NR_117387.1?report=genbank&log$=nucltop&blast_rank=8&RID=GTMW16KB013","NR_117387.1")
		Bacteroides stercoris ATCC 43183 strain JCM 9496 16S ribosomal RNA, partial sequence	Bacteroides stercoris ATCC 43183	732	732	98 %	0.0	96.00	1476	=HYPERLINK("https://www.ncbi.nlm.nih.gov/nucleotide/NR_112943.1?report=genbank&log$=nucltop&blast_rank=9&RID=GTMW16KB013","NR_112943.1")
		Bacteroides timonensis AP1 16S ribosomal RNA, partial sequence	Bacteroides timonensis AP1	726	726	98 %	0.0	95.79	1315	=HYPERLINK("https://www.ncbi.nlm.nih.gov/nucleotide/NR_144704.1?report=genbank&log$=nucltop&blast_rank=10&RID=GTMW16KB013","NR_144704.1")
		Bacteroides oleiciplenus YIT 12058 16S ribosomal RNA, partial sequence	Bacteroides oleiciplenus YIT 12058	726	726	98 %	0.0	95.78	1476	=HYPERLINK("https://www.ncbi.nlm.nih.gov/nucleotide/NR_112895.1?report=genbank&log$=nucltop&blast_rank=11&RID=GTMW16KB013","NR_112895.1")
		Bacteroides fluxus YIT 12057 16S ribosomal RNA, partial sequence	Bacteroides fluxus YIT 12057	726	726	98 %	0.0	95.81	1477	=HYPERLINK("https://www.ncbi.nlm.nih.gov/nucleotide/NR_112894.1?report=genbank&log$=nucltop&blast_rank=12&RID=GTMW16KB013","NR_112894.1")
		Bacteroides oleiciplenus YIT 12058 strain JCM 16102 16S ribosomal RNA, partial sequence	Bacteroides oleiciplenus YIT 12058	726	726	98 %	0.0	95.78	1485	=HYPERLINK("https://www.ncbi.nlm.nih.gov/nucleotide/NR_113070.1?report=genbank&log$=nucltop&blast_rank=13&RID=GTMW16KB013","NR_113070.1")
		Bacteroides fluxus YIT 12057 strain JCM 16101 16S ribosomal RNA, partial sequence	Bacteroides fluxus YIT 12057	726	726	98 %	0.0	95.81	1486	=HYPERLINK("https://www.ncbi.nlm.nih.gov/nucleotide/NR_113068.1?report=genbank&log$=nucltop&blast_rank=14&RID=GTMW16KB013","NR_113068.1")
		Bacteroides faecis MAJ27 16S ribosomal RNA, partial sequence	Bacteroides faecis MAJ27	726	726	98 %	0.0	95.78	1475	=HYPERLINK("https://www.ncbi.nlm.nih.gov/nucleotide/NR_113067.1?report=genbank&log$=nucltop&blast_rank=15&RID=GTMW16KB013","NR_113067.1")
		Bacteroides finegoldii strain 199 16S ribosomal RNA, partial sequence	Bacteroides finegoldii	726	726	98 %	0.0	95.78	1485	=HYPERLINK("https://www.ncbi.nlm.nih.gov/nucleotide/NR_041313.1?report=genbank&log$=nucltop&blast_rank=16&RID=GTMW16KB013","NR_041313.1")
		Bacteroides cellulosilyticus DSM 14838 strain CRE21 16S ribosomal RNA, partial sequence	Bacteroides cellulosilyticus DSM 14838	726	726	98 %	0.0	95.78	1426	=HYPERLINK("https://www.ncbi.nlm.nih.gov/nucleotide/NR_042203.1?report=genbank&log$=nucltop&blast_rank=17&RID=GTMW16KB013","NR_042203.1")
		Bacteroides stercoris ATCC 43183 16S ribosomal RNA, partial sequence	Bacteroides stercoris ATCC 43183	723	723	98 %	0.0	95.57	1342	=HYPERLINK("https://www.ncbi.nlm.nih.gov/nucleotide/NR_027196.1?report=genbank&log$=nucltop&blast_rank=18&RID=GTMW16KB013","NR_027196.1")
		Bacteroides gallinarum strain C35 16S ribosomal RNA, partial sequence	Bacteroides gallinarum	721	721	98 %	0.0	95.57	1458	=HYPERLINK("https://www.ncbi.nlm.nih.gov/nucleotide/NR_041448.1?report=genbank&log$=nucltop&blast_rank=19&RID=GTMW16KB013","NR_041448.1")
		Bacteroides clarus YIT 12056 16S ribosomal RNA, partial sequence	Bacteroides clarus YIT 12056	715	715	98 %	0.0	95.34	1479	=HYPERLINK("https://www.ncbi.nlm.nih.gov/nucleotide/NR_112893.1?report=genbank&log$=nucltop&blast_rank=20&RID=GTMW16KB013","NR_112893.1")
Feces	OTU_73	Oscillibacter ruminantium GH1 16S ribosomal RNA, partial sequence	Oscillibacter ruminantium GH1	621	621	98 %	1e-177	92.64	1409	=HYPERLINK("https://www.ncbi.nlm.nih.gov/nucleotide/NR_118156.1?report=genbank&log$=nucltop&blast_rank=1&RID=GTMYB2A601R","NR_118156.1")
		Oscillibacter valericigenes strain Sjm18-20 16S ribosomal RNA, complete sequence	Oscillibacter valericigenes	616	616	98 %	5e-176	92.38	1530	=HYPERLINK("https://www.ncbi.nlm.nih.gov/nucleotide/NR_074793.2?report=genbank&log$=nucltop&blast_rank=2&RID=GTMYB2A601R","NR_074793.2")
		Oscillibacter valericigenes strain Sjm18-20 16S ribosomal RNA, partial sequence	Oscillibacter valericigenes	616	616	98 %	5e-176	92.38	1453	=HYPERLINK("https://www.ncbi.nlm.nih.gov/nucleotide/NR_041340.1?report=genbank&log$=nucltop&blast_rank=3&RID=GTMYB2A601R","NR_041340.1")
		Dysosmobacter welbionis strain J115 16S ribosomal RNA, partial sequence	Dysosmobacter welbionis	604	604	98 %	1e-172	91.95	1428	=HYPERLINK("https://www.ncbi.nlm.nih.gov/nucleotide/NR_176530.1?report=genbank&log$=nucltop&blast_rank=4&RID=GTMYB2A601R","NR_176530.1")
		Lawsonibacter asaccharolyticus strain 3BBH22 16S ribosomal RNA, partial sequence	Lawsonibacter asaccharolyticus	599	599	98 %	5e-171	91.67	1481	=HYPERLINK("https://www.ncbi.nlm.nih.gov/nucleotide/NR_173697.1?report=genbank&log$=nucltop&blast_rank=5&RID=GTMYB2A601R","NR_173697.1")
		Pseudoflavonifractor capillosus ATCC 29799 16S ribosomal RNA, partial sequence	Pseudoflavonifractor capillosus ATCC 29799	599	599	98 %	5e-171	91.69	1483	=HYPERLINK("https://www.ncbi.nlm.nih.gov/nucleotide/NR_025670.1?report=genbank&log$=nucltop&blast_rank=6&RID=GTMYB2A601R","NR_025670.1")
		Pseudoflavonifractor phocaeensis strain Marseille-P3064 16S ribosomal RNA, partial sequence	Pseudoflavonifractor phocaeensis	588	588	98 %	1e-167	91.22	1495	=HYPERLINK("https://www.ncbi.nlm.nih.gov/nucleotide/NR_147370.1?report=genbank&log$=nucltop&blast_rank=7&RID=GTMYB2A601R","NR_147370.1")
		Colidextribacter massiliensis strain Marseille-P3083 16S ribosomal RNA, partial sequence	Colidextribacter massiliensis	586	586	98 %	4e-167	91.20	1487	=HYPERLINK("https://www.ncbi.nlm.nih.gov/nucleotide/NR_147375.1?report=genbank&log$=nucltop&blast_rank=8&RID=GTMYB2A601R","NR_147375.1")
		Flintibacter butyricus strain BLS21 16S ribosomal RNA, partial sequence	Flintibacter butyricus	582	582	98 %	5e-166	90.99	808	=HYPERLINK("https://www.ncbi.nlm.nih.gov/nucleotide/NR_144611.1?report=genbank&log$=nucltop&blast_rank=9&RID=GTMYB2A601R","NR_144611.1")
		Flavonifractor plautii strain 265 16S ribosomal RNA, partial sequence	Flavonifractor plautii	582	582	98 %	5e-166	91.03	1550	=HYPERLINK("https://www.ncbi.nlm.nih.gov/nucleotide/NR_029356.1?report=genbank&log$=nucltop&blast_rank=10&RID=GTMYB2A601R","NR_029356.1")
		Flavonifractor plautii strain Prevot S1 16S ribosomal RNA, partial sequence	Flavonifractor plautii	582	582	98 %	5e-166	91.03	1465	=HYPERLINK("https://www.ncbi.nlm.nih.gov/nucleotide/NR_043142.1?report=genbank&log$=nucltop&blast_rank=11&RID=GTMYB2A601R","NR_043142.1")
		Monoglobus pectinilyticus strain 14 16S ribosomal RNA, partial sequence	Monoglobus pectinilyticus	580	580	98 %	2e-165	91.01	1493	=HYPERLINK("https://www.ncbi.nlm.nih.gov/nucleotide/NR_159227.1?report=genbank&log$=nucltop&blast_rank=12&RID=GTMYB2A601R","NR_159227.1")
		[Clostridium] viride strain T2-7 16S ribosomal RNA, partial sequence	[Clostridium] viride	573	573	98 %	3e-163	90.60	1482	=HYPERLINK("https://www.ncbi.nlm.nih.gov/nucleotide/NR_026204.1?report=genbank&log$=nucltop&blast_rank=13&RID=GTMYB2A601R","NR_026204.1")
		Papillibacter cinnamivorans strain CIN1 16S ribosomal RNA, partial sequence	Papillibacter cinnamivorans	569	569	98 %	4e-162	90.30	1491	=HYPERLINK("https://www.ncbi.nlm.nih.gov/nucleotide/NR_025025.1?report=genbank&log$=nucltop&blast_rank=14&RID=GTMYB2A601R","NR_025025.1")
		Intestinimonas butyriciproducens strain SRB-521-5-I 16S ribosomal RNA, partial sequence	Intestinimonas butyriciproducens	566	566	98 %	5e-161	90.30	1475	=HYPERLINK("https://www.ncbi.nlm.nih.gov/nucleotide/NR_118554.1?report=genbank&log$=nucltop&blast_rank=15&RID=GTMYB2A601R","NR_118554.1")
		Ruminiclostridium cellobioparum DSM 1351 = ATCC 15832 16S ribosomal RNA, partial sequence	Ruminiclostridium cellobioparum DSM 1351 = ATCC 15832	549	549	98 %	5e-156	89.61	1487	=HYPERLINK("https://www.ncbi.nlm.nih.gov/nucleotide/NR_026104.1?report=genbank&log$=nucltop&blast_rank=16&RID=GTMYB2A601R","NR_026104.1")
		Ruminiclostridium cellobioparum DSM 1351 = ATCC 15832 strain JCM 1422 16S ribosomal RNA, partial sequence	Ruminiclostridium cellobioparum DSM 1351 = ATCC 15832	544	544	98 %	2e-154	89.38	1484	=HYPERLINK("https://www.ncbi.nlm.nih.gov/nucleotide/NR_113360.1?report=genbank&log$=nucltop&blast_rank=17&RID=GTMYB2A601R","NR_113360.1")
		Ruminiclostridium cellobioparum subsp. termitidis strain DSM 5398 16S ribosomal RNA, partial sequence	Ruminiclostridium cellobioparum subsp. termitidis	544	544	98 %	2e-154	89.38	1512	=HYPERLINK("https://www.ncbi.nlm.nih.gov/nucleotide/NR_117111.1?report=genbank&log$=nucltop&blast_rank=18&RID=GTMYB2A601R","NR_117111.1")
		Sporobacter termitidis strain SYR 16S ribosomal RNA, partial sequence	Sporobacter termitidis	536	536	98 %	4e-152	88.91	1506	=HYPERLINK("https://www.ncbi.nlm.nih.gov/nucleotide/NR_044972.1?report=genbank&log$=nucltop&blast_rank=19&RID=GTMYB2A601R","NR_044972.1")
		Fastidiosipila sanguinis strain CCUG 47711 16S ribosomal RNA, partial sequence	Fastidiosipila sanguinis	534	534	98 %	1e-151	89.04	1389	=HYPERLINK("https://www.ncbi.nlm.nih.gov/nucleotide/NR_042186.1?report=genbank&log$=nucltop&blast_rank=20&RID=GTMYB2A601R","NR_042186.1")
*All results represent the best 20 hits that were found on 29.08.2022
