# Supplementary material for: The oral-gut axis: Salivary and fecal microbiome dysbiosis in patients with inflammatory bowel disease
Source: Front Cell Infect Microbiol. 2022 Oct 7;12:1010853. doi: 10.3389/fcimb.2022.1010853 (PMC9585322; doi:10.3389/fcimb.2022.1010853)
Supplement: Supplementary file 2 [file Table_2.xlsx]

## Sheet: Sheet1
Table S2. Streptococcal strains isolated from saliva and fecal samples of IBD patients and healthy controls.
Patient/Control Nr.	Isolate Nr.	Saliva	SodA identification*	Isolate Nr.	Feces	SodA identification*
P01	OMI892	S. mitis		OMI899	S. parasanguinis
	OMI893	S. salivarius		OMI1050	S. anginosus
	OMI894	S. oralis
	OMI895	S. cristatus
	OMI896	S. peroris
	OMI897	S. pneumoniae
	OMI898	S. parasanguinis
	OMI900	S. parasanguinis
	OMI901	S. oralis
	OMI902	S. mitis
	OMI903	S. gordonii
	OMI1039	S. sobrinus
P03	OMI631	S. oralis	S. infantis	OMI636	S. lutetinensis
	OMI632	S. mitis	S. mitis	OMI659	S. parasanguinis	S. australis
	OMI633	S. parasanguinis	S. lactrius	OMI748	S. parasanguinis	S. parasanguinis
	OMI634	S. cristatus		OMI752	S. sanguinis
	OMI635	S. mitis /pneumoniae	S. mitis	OMI753	S. infantis /mitis	S. infantis
	OMI749	S. parasanguinis	S. australis	OMI754	S. peroris /pneumoniae	S. infantis
	OMI750	S. parasanguinis	S. lactrius	OMI755	S. peroris /mitis	S. infantis
	OMI751	S. parasanguinis	S. parasanguinis
	OMI756	S. mitis	S. mitis
	OMI757	S. mitis /oralis	S. mitis
	OMI758	S. oralis /mitis	S. mitis
	OMI759	S. oralis	S. infantis
	OMI761	S. oralis /peroris	S. mitis
	OMI762	S. oralis	S. australis
	OMI760	S. mitis /oralis	S. mitis
P04	OMI642	S. oralis	S. oralis	OMI637	S. oralis	S. infantis
	OMI640	S. parasanguinis	S. parasanguinis	OMI638	S. parasanguinis	S. parasanguinis
	OMI639	S. mitis /pneumoniae	S. mitis	OMI660	S. peroris /pneumoniae	S. mitis
	OMI641	S. oralis/pneumoniae	S. mitis	OMI661	S. pneumoniae /oralis	S. oralis
	OMI643	S. mitis /pneumoniae	S. mitis	OMI662	S. mitis /peroris	S. mitis
	OMI656	S. peroris /mitis	S. mitis
	OMI657	S. mitis	S. mitis
	OMI654	S. oralis/pneumoniae
	OMI655	S. oralis/pneumoniae
	OMI658	S. salivarius
P05	OMI666	S. parasanguinis	S. parasanguinis	OMI670	S. parasanguinis	S. parasanguinis
	OMI667	S. peroris /oralis
	OMI668	S. oralis /mitis
	OMI669	S. pneumoniae /oralis
	OMI665	S. oralis/pneumoniae
P06	OMI645	S. parasanguinis
	OMI663	S. oralis
P07	OMI646	S. pneumoniae		OMI653	S. anginosus
	OMI647	S. intermedius		OMI664	S. parasanguinis	S. parasanguinis
	OMI648	S. oralis
	OMI649	S. oralis/pneumoniae
	OMI650	S. parasanguinis	S. parasanguinis
	OMI651	S. pneumoniae /mitis
	OMI652	S. peroris
P09	OMI686	S. parasanguinis	S. parasanguinis	OMI687	S. parasanguinis	S. parasanguinis
	OMI694	S. mitis /peroris
	OMI695	S. peroris/pneumoniae
P10	OMI676	S. oralis
	OMI677	S. vestibularis
P12	OMI688	S. mitis /oralis		OMI693	S. parasanguinis	S. australis
	OMI689	S. oralis/pneumoniae
	OMI690	S. infantis /oralis
	OMI691	S. parasanguinis	S. australis
	OMI692	S. mitis
	OMI696	S. peroris /mitis
	OMI697	S. infantis /peroris
P13	OMI698	S. parasanguinis
	OMI699	S. peroris /oralis
	OMI700	S. oralis/pneumoniae
P15	OMI671	S. parasanguinis	S. parasanguinis	OMI714	S. oralis	S. oralis
	OMI672	S. infantis /oralis	S. peroris	OMI715	S. oralis /mitis	S. australis
	OMI673	S. mitis	S. mitis	OMI716	S. oralis	S. oralis
	OMI674	S. pneumoniae	S. peroris	OMI717	S. parasanguinis	S. parasanguinis
	OMI675	S. peroris /oralis	S. peroris
P16	OMI678	S. pneumoniae /mitis	S. mitis	OMI683	S. oralis	S. infantis
	OMI679	S. oralis	S. infantis	OMI684	S. parasanguinis	S. parasanguinis
	OMI680	S. parasanguinis	S. parasanguinis	OMI685	S. pneumoniae	S. mitis
	OMI681	S. mitis	S. mitis
	OMI682	S. pneumoniae /infantis	S. mitis
P18	OMI701	S. parasanguinis		OMI707	S. alactolyticus
	OMI702	S. oralis/pneumoniae		OMI885	S. pneumoniae
	OMI703	S. infantis /oralis		OMI886	S. anginosus
	OMI704	S. sanguinis
	OMI705	S. mitis /oralis
	OMI706	S. infantis /mitis
	OMI708	S. mitis
	OMI709	S. cristatus
	OMI711	S. oralis /infantis
	OMI712	S. infantis /peroris
	OMI710	S. pneumoniae
P21	OMI734	S. parasanguinis	S. parasanguinis	OMI739	S. parasanguinis	S. parasanguinis
	OMI735	S. parasanguinis	S. parasanguinis	OMI740	S. parasanguinis	S. parasanguinis
	OMI736	S. vestibularis
	OMI737	S. mitis
	OMI738	S. oralis
	OMI741	S. mitis /oralis
	OMI745	S. gordonii
C01	OMI786	S. infantis		OMI792	S. parasanguinis
	OMI787	S. oralis		OMI793	S. gordonii
	OMI788	S. pneumoniae
	OMI789	S. peroris
	OMI790	S. mitis
	OMI791	S. parasanguinis
C02	OMI798	S. parasanguinis		OMI803	S. parasanguinis
	OMI794	S. oralis		OMI801	S. oralis
	OMI795	S. pneumoniae		OMI816	S. peroris/ mitis
	OMI797	S. mitis		OMI802	S. peroris
	OMI796	S. peroris		OMI817	S. salivarius
	OMI813	S. peroris		OMI804	S. sanguinis
	OMI799	S. salivarius		OMI806	S. gordonii
	OMI800	S. sanguinis		OMI805	S. vestibularis
C03	OMI810	S. parasanguinis		OMI812	S. parasanguinis
	OMI809	S. peroris		OMI814	S. salivarius
	OMI808	S. pneumoniae		OMI815	S. mitis/peroris
	OMI807	S. oralis
	OMI811	S. salivarius
C04	OMI827	S. parasanguinis		OMI826	S. parasanguinis
C05	OMI868	S. oralis		OMI864	S. pneumoniae/oralis
	OMI867	S. pneumoniae/infantis		OMI881	S. infantis/pneumoniae/oralis
	OMI869	S. infantis		OMI865	S. cristatus
	OMI870	S. parasanguinis		OMI866	S. anginosus
	OMI880	S. salivarius /vestibularis
C06	OMI860	S. parasanguinis		OMI859	S. parasanguinis
	OMI861	S. mitis		OMI882	S. oralis
	OMI862	S. oralis/pneumoniae
	OMI863	S. sanguinis
C07	OMI871	S. parasanguinis		OMI876	S. parasanguinis
	OMI872	S. infantis/pneumoniae/peroris		OMI877	S. vestibularis
	OMI873	S. mitis		OMI878	S. anginosus
	OMI874	S. oralis/pneumoniae		OMI879	S. salivarius
	OMI875	S. oralis/peroris
C08	OMI818	S. parasanguinis		OMI819	S. parasanguinis
	OMI820	S. australis		OMI821	S. australis
C09	OMI822	S. parasanguinis		OMI823	S. parasanguinis
	OMI824	S. anginosus		OMI825	S. anginosus
	OMI844	S. cristatus
C10	OMI834	S. parasanguinis		OMI838	S. parasanguinis
	OMI836	S. salivarius		OMI841	S. salivarius
	OMI835	S. oralis		OMI839	S. oralis
	OMI837	S. pneumoniae		OMI840	S. pneumoniae
	OMI849	S. infantis/pneumoniae		OMI843	S. anginosus
	OMI842	S. cristatus
C11	OMI850	S. mitis/oralis		OMI858	S. parasanguinis
	OMI851	S. oralis		OMI857	S. anginosus
	OMI852	S. peroris
	OMI853	S. australis/parasanguinis
	OMI854	S. parasanguinis
	OMI855	S. gordonii
	OMI856	S. pneumoniae
C13	OMI845	S. oralis		OMI847	S. peroris
	OMI846	S. mitis		OMI832	S. pneumoniae
	OMI829	S. pneumoniae		OMI831	S. parasanguinis
	OMI828	S. parasanguinis		OMI833	S. vestibularis
	OMI830	S. vestibularis		OMI848	S. gordonii
*SodA identification was only performed for 60 isolates recovered from patient samples received by October 2020.
